# Supplementary material for: A sulfatide-centered ultra-high-resolution magnetic resonance MALDI imaging benchmark dataset for MS1-based lipid annotation tools
Source: Gigascience. 2025 Dec 9;14:giaf150. doi: 10.1093/gigascience/giaf150 (PMC12766628; doi:10.1093/gigascience/giaf150)
Supplement: giaf150_Supplemental_Files [file giaf150_supplemental_files.zip]

Archive with 6 entries (6 files):
- Gigascience_QCL-MRMS_Suppl_REV final.pdf
- Supplementarty_Datasets_3_List_of_theoretical_sulfatides.csv
- Supplementary_Dataset_1_FTICR_1s.rar
- Supplementary_Dataset_2_FTICR_16s.rar
- Supplementary_Dataset_4_extended_mz_list.xlsx
- Supplementary_Dataset_5_Detailled_FDR_List.xlsx
