# Supplementary material for: A sulfatide-centered ultra-high-resolution magnetic resonance MALDI imaging benchmark dataset for MS1-based lipid annotation tools
Source: Gigascience. 2025 Dec 9;14:giaf150. doi: 10.1093/gigascience/giaf150 (PMC12766628; doi:10.1093/gigascience/giaf150)
Supplement: giaf150_Supplemental_Files [file giaf150_supplemental_files.zip › Supplementarty_Datasets_3_List_of_theoretical_sulfatides.csv]

Chemical sum formula	m/z	Ion / Adduct	Name
C22H43NO10S	512.253491	[M-H]–	lyso-SM4 16:1;O2
C22H45NO11S	530.264056	[M-H]–	lyso-SM4 16:0;O3
C24H47NO10S	540.284791	[M-H]–	lyso-SM4 18:1;O2
C24H49NO11S	558.295356	[M-H]–	lyso-SM4 18:0;O3
C26H51NO10S	568.316091	[M-H]–	lyso-SM4 20:1;O2
C26H53NO11S	586.326656	[M-H]–	lyso-SM4 20:0;O3
C38H69NO11S	746.451857	[M-H]–	SM4 32:3;O2
C38H71NO11S	748.467507	[M-H]–	SM4 32:2;O2
C38H73NO11S	750.483157	[M-H]–	SM4 32:1;O2
C38H75NO11S	752.498807	[M-H]–	SM4 32:0;O2
C38H69NO12S	762.446772	[M-H]–	SM4 32:3;O3
C38H71NO12S	764.462422	[M-H]–	SM4 32:2;O3
C38H73NO12S	766.478072	[M-H]–	SM4 32:1;O3
C38H75NO12S	768.493722	[M-H]–	SM4 32:0;O3
C38H73NO13S	782.472987	[M-H]–	SM4 32:1;O4
C38H75NO13S	784.488637	[M-H]–	SM4 32:0;O4
C40H73NO11S	774.483157	[M-H]–	SM4 34:3;O2
C40H75NO11S	776.498807	[M-H]–	SM4 34:2;O2
C40H77NO11S	778.514457	[M-H]–	SM4 34:1;O2
C40H79NO11S	780.530107	[M-H]–	SM4 34:0;O2
C40H73NO12S	790.478072	[M-H]–	SM4 34:3;O3
C40H75NO12S	792.493722	[M-H]–	SM4 34:2;O3
C40H77NO12S	794.509372	[M-H]–	SM4 34:1;O3
C40H79NO12S	796.525022	[M-H]–	SM4 34:0;O3
C40H77NO13S	810.504286	[M-H]–	SM4 34:1;O4
C40H79NO13S	812.519936	[M-H]–	SM4 34:0;O4
C42H77NO11S	802.514457	[M-H]–	SM4 36:3;O2
C42H79NO11S	804.530107	[M-H]–	SM4 36:2;O2
C42H81NO11S	806.545757	[M-H]–	SM4 36:1;O2
C42H83NO11S	808.561407	[M-H]–	SM4 36:0;O2
C42H77NO12S	818.509372	[M-H]–	SM4 36:3;O3
C42H79NO12S	820.525022	[M-H]–	SM4 36:2;O3
C42H81NO12S	822.540672	[M-H]–	SM4 36:1;O3
C42H83NO12S	824.556322	[M-H]–	SM4 36:0;O3
C42H82NO13S	838.535587	[M-H]–	SM4 36:1;O4
C42H83NO13S	840.551237	[M-H]–	SM4 36:0;O4
C44H81NO11S	830.545757	[M-H]–	SM4 38:3;O2
C44H83NO11S	832.561407	[M-H]–	SM4 38:2;O2
C44H85NO11S	834.577057	[M-H]–	SM4 38:1;O2
C44H87NO11S	836.592707	[M-H]–	SM4 38:0;O2
C44H81NO12S	846.540672	[M-H]–	SM4 38:3;O3
C44H83NO12S	848.556322	[M-H]–	SM4 38:2;O3
C44H85NO12S	850.571972	[M-H]–	SM4 38:1;O3
C44H87NO12S	852.587622	[M-H]–	SM4 38:0;O3
C44H85NO13S	866.566887	[M-H]–	SM4 38:1;O4
C44H87NO13S	868.582536	[M-H]–	SM4 38:0;O4
C46H85NO11S	858.577057	[M-H]–	SM4 40:3;O2
C46H87NO11S	860.592707	[M-H]–	SM4 40:2;O2
C46H89NO11S	862.608357	[M-H]–	SM4 40:1;O2
C46H91NO11S	864.624007	[M-H]–	SM4 40:0;O2
C46H85NO11S	874.571972	[M-H]–	SM4 40:3;O3
C46H87NO12S	876.587622	[M-H]–	SM4 40:2;O3
C46H89NO12S	878.603272	[M-H]–	SM4 40:1;O3
C46H91NO12S	880.618922	[M-H]–	SM4 40:0;O3
C46H89NO13S	894.598187	[M-H]–	SM4 40:1;O4
C46H91NO13S	896.613837	[M-H]–	SM4 40:0;O4
C48H89NO11S	886.608357	[M-H]–	SM4 42:3;O2
C48H91NO11S	888.624007	[M-H]–	SM4 42:2;O2
C48H93NO11S	890.639657	[M-H]–	SM4 42:1;O2
C48H95NO11S	892.655307	[M-H]–	SM4 42:0;O2
C48H89NO12S	902.603272	[M-H]–	SM4 42:3;O3
C48H91NO12S	904.618922	[M-H]–	SM4 42:2;O3
C48H93NO12S	906.634572	[M-H]–	SM4 42:1;O3
C48H95NO12S	908.650222	[M-H]–	SM4 42:0;O3
C48H93NO13S	922.629487	[M-H]–	SM4 42:1;O4
C48H95NO13S	924.645137	[M-H]–	SM4 42:0;O4
C50H93NO11S	914.639657	[M-H]–	SM4 44:3;O2
C50H95NO11S	916.655307	[M-H]–	SM4 44:2;O2
C50H97NO11S	918.670957	[M-H]–	SM4 44:1;O2
C50H99NO11S	920.686608	[M-H]–	SM4 44:0;O2
C50H93NO12S	930.634572	[M-H]–	SM4 44:3;O3
C50H95NO12S	932.650222	[M-H]–	SM4 44:2;O3
C50H97NO12S	934.665872	[M-H]–	SM4 44:1;O3
C50H99NO12S	936.681523	[M-H]–	SM4 44:0;O3
C50H97NO13S	950.660787	[M-H]–	SM4 44:1;O4
C50H99NO13S	952.676438	[M-H]–	SM4 44:0;O4
C52H97NO11S	942.670957	[M-H]–	SM4 46:3;O2
C52H99NO11S	944.686608	[M-H]–	SM4 46:2;O2
C52H101NO11S	946.702258	[M-H]–	SM4 46:1;O2
C52H103NO11S	948.717908	[M-H]–	SM4 46:0;O2
C52H97NO12S	958.665872	[M-H]–	SM4 46:3;O3
C52H99NO12S	960.681523	[M-H]–	SM4 46:2;O3
C52H101NO12S	962.697173	[M-H]–	SM4 46:1;O3
C52H103NO12S	964.712823	[M-H]–	SM4 46:0;O3
C52H101NO13S	978.692088	[M-H]–	SM4 46:1;O4
C52H103NO13S	980.707738	[M-H]–	SM4 46:0;O4
C39H71NO11S	760.467507	[M-H]–	SM4 33:3;O2
C39H73NO11S	762.483157	[M-H]–	SM4 33:2;O2
C39H75NO11S	764.498807	[M-H]–	SM4 33:1;O2
C39H77NO11S	766.514457	[M-H]–	SM4 33:0;O2
C39H71NO12S	776.462422	[M-H]–	SM4 33:3;O3
C39H73NO12S	778.478072	[M-H]–	SM4 33:2;O3
C39H75NO13S	780.493722	[M-H]–	SM4 33:1;O3
C39H77NO13S	782.509372	[M-H]–	SM4 33:0;O4
C39H75NO12S	796.488637	[M-H]–	SM4 33:1;O4
C39H77NO12S	798.504287	[M-H]–	SM4 33:0;O4
C41H75NO11S	788.498807	[M-H]–	SM4 35:3;O2
C41H77NO11S	790.514457	[M-H]–	SM4 35:2;O2
C41H79NO11S	792.530107	[M-H]–	SM4 35:1;O2
C41H81NO11S	794.545757	[M-H]–	SM4 35:0;O2
C41H75NO12S	804.493722	[M-H]–	SM4 35:3;O3
C41H77NO12S	806.509372	[M-H]–	SM4 35:2;O3
C41H79NO12S	808.525022	[M-H]–	SM4 35:1;O3
C41H81NO12S	810.540672	[M-H]–	SM4 35:0;O4
C41H79NO13S	824.519937	[M-H]–	SM4 35:1;O4
C41H81NO13S	826.535587	[M-H]–	SM4 35:0;O4
C43H79NO11S	816.530107	[M-H]–	SM4 37:3;O2
C43H81NO11S	818.545757	[M-H]–	SM4 37:2;O2
C43H83NO11S	820.561407	[M-H]–	SM4 37:1;O2
C43H85NO11S	822.577057	[M-H]–	SM4 37:0;O2
C43H79NO11S	832.525022	[M-H]–	SM4 37:3;O3
C43H81NO11S	834.540672	[M-H]–	SM4 37:2;O3
C43H83NO12S	836.556322	[M-H]–	SM4 37:1;O3
C43H85NO12S	838.571972	[M-H]–	SM4 37:0;O4
C43H83NO13S	852.551237	[M-H]–	SM4 37:1;O4
C43H85NO13S	854.566887	[M-H]–	SM4 37:0;O4
C45H83NO11S	844.561407	[M-H]–	SM4 39:3;O2
C45H85NO11S	846.577057	[M-H]–	SM4 39:2;O2
C45H87NO11S	848.592707	[M-H]–	SM4 39:1;O2
C45H89NO11S	850.608357	[M-H]–	SM4 39:0;O2
C45H83NO12S	860.556322	[M-H]–	SM4 39:3;O3
C45H85NO12S	862.571972	[M-H]–	SM4 39:2;O3
C45H87NO12S	864.587622	[M-H]–	SM4 39:1;O3
C45H89NO12S	866.603272	[M-H]–	SM4 39:0;O3
C45H87NO13S	880.582537	[M-H]–	SM4 39:1;O4
C45H89NO13S	882.598187	[M-H]–	SM4 39:0;O4
C47H87NO11S	872.592707	[M-H]–	SM4 41:3;O2
C47H89NO11S	874.608357	[M-H]–	SM4 41:2;O2
C47H91NO11S	876.624007	[M-H]–	SM4 41:1;O2
C47H93NO11S	878.639657	[M-H]–	SM4 41:0;O2
C47H87NO12S	888.587622	[M-H]–	SM4 41:3;O3
C47H89NO12S	890.603272	[M-H]–	SM4 41:2;O3
C47H91NO12S	892.618922	[M-H]–	SM4 41:1;O3
C47H93NO12S	894.634572	[M-H]–	SM4 41:0;O3
C47H91NO13S	908.613837	[M-H]–	SM4 41:1;O4
C47H93NO13S	910.629487	[M-H]–	SM4 41:0;O4
C49H91NO11S	900.624007	[M-H]–	SM4 43:3;O2
C49H93NO11S	902.639657	[M-H]–	SM4 43:2;O2
C49H95NO11S	904.655307	[M-H]–	SM4 43:1;O2
C49H97NO11S	906.670957	[M-H]–	SM4 43:0;O2
C49H91NO12S	916.618922	[M-H]–	SM4 43:3;O3
C49H93NO12S	918.634572	[M-H]–	SM4 43:2;O3
C49H95NO12S	920.650222	[M-H]–	SM4 43:1;O3
C49H97NO12S	922.665872	[M-H]–	SM4 43:0;O3
C49H95NO13S	936.645137	[M-H]–	SM4 43:1;O4
C49H97NO13S	938.660787	[M-H]–	SM4 43:0;O4
C51H95NO11S	928.655307	[M-H]–	SM4 45:3;O2
C51H97NO11S	930.670957	[M-H]–	SM4 45:2;O2
C51H99NO11S	932.686608	[M-H]–	SM4 45:1;O2
C51H101NO11S	934.702258	[M-H]–	SM4 45:0;O2
C51H95NO12S	944.650222	[M-H]–	SM4 45:3;O3
C51H97NO12S	946.665872	[M-H]–	SM4 45:2;O3
C51H99NO12S	948.681523	[M-H]–	SM4 45:1;O3
C51H101NO12S	950.697173	[M-H]–	SM4 45:0;O3
C51H99NO13S	964.676438	[M-H]–	SM4 45:1;O4
C51H101NO13S	966.692088	[M-H]–	SM4 45:0;O4
C28H53N1O15S1	674.306315	[M-H]–	lyso-SM3 16:1;O2
C28H55N1O16S1	692.31688	[M-H]–	lyso-SM3 16:0;O3
C30H57N1O15S1	702.337615	[M-H]–	lyso-SM3 18:1;O2
C30H59N1O16S1	720.34818	[M-H]–	lyso-SM3 18:0;O3
C32H61N1O15S1	730.368915	[M-H]–	lyso-SM3 20:1;O2
C32H63N1O16S1	748.37948	[M-H]–	lyso-SM3 20:0;O3
C44H79N1O16S1	908.504681	[M-H]–	SM3 32:3;O2
C44H81N1O16S1	910.520331	[M-H]–	SM3 32:2;O2
C44H83N1O16S1	912.535981	[M-H]–	SM3 32:1;O2
C44H85N1O16S1	914.551631	[M-H]–	SM3 32:0;O2
C44H79N1O17S1	924.499596	[M-H]–	SM3 32:3;O3
C44H81N1O17S1	926.515246	[M-H]–	SM3 32:2;O3
C44H83N1O17S1	928.530896	[M-H]–	SM3 32:1;O3
C44H85N1O17S1	930.546546	[M-H]–	SM3 32:0;O3
C44H83N1O18S1	944.525811	[M-H]–	SM3 32:1;O4
C44H85N1O18S1	946.541461	[M-H]–	SM3 32:0;O4
C46H83N1O16S1	936.535981	[M-H]–	SM3 34:3;O2
C46H85N1O16S1	938.551631	[M-H]–	SM3 34:2;O2
C46H87N1O16S1	940.567281	[M-H]–	SM3 34:1;O2
C46H89N1O16S1	942.582931	[M-H]–	SM3 34:0;O2
C46H83N1O17S1	952.530896	[M-H]–	SM3 34:3;O3
C46H85N1O17S1	954.546546	[M-H]–	SM3 34:2;O3
C46H87N1O17S1	956.562196	[M-H]–	SM3 34:1;O3
C46H89N1O17S1	958.577846	[M-H]–	SM3 34:0;O3
C46H87N1O18S1	972.55711	[M-H]–	SM3 34:1;O4
C46H89N1O18S1	974.57276	[M-H]–	SM3 34:0;O4
C48H87N1O16S1	964.567281	[M-H]–	SM3 36:3;O2
C48H89N1O16S1	966.582931	[M-H]–	SM3 36:2;O2
C48H91N1O16S1	968.598581	[M-H]–	SM3 36:1;O2
C48H93N1O16S1	970.614231	[M-H]–	SM3 36:0;O2
C48H87N1O17S1	980.562196	[M-H]–	SM3 36:3;O3
C48H89N1O17S1	982.577846	[M-H]–	SM3 36:2;O3
C48H91N1O17S1	984.593496	[M-H]–	SM3 36:1;O3
C48H93N1O17S1	986.609146	[M-H]–	SM3 36:0;O3
C48H92N1O18S1	1000.588411	[M-H]–	SM3 36:1;O4
C48H93N1O18S1	1002.604061	[M-H]–	SM3 36:0;O4
C50H91N1O16S1	992.598581	[M-H]–	SM3 38:3;O2
C50H93N1O16S1	994.614231	[M-H]–	SM3 38:2;O2
C50H95N1O16S1	996.629881	[M-H]–	SM3 38:1;O2
C50H97N1O16S1	998.645531	[M-H]–	SM3 38:0;O2
C50H91N1O17S1	1008.593496	[M-H]–	SM3 38:3;O3
C50H93N1O17S1	1010.609146	[M-H]–	SM3 38:2;O3
C50H95N1O17S1	1012.624796	[M-H]–	SM3 38:1;O3
C50H97N1O17S1	1014.640446	[M-H]–	SM3 38:0;O3
C50H95N1O18S1	1028.619711	[M-H]–	SM3 38:1;O4
C50H97N1O18S1	1030.63536	[M-H]–	SM3 38:0;O4
C52H95N1O16S1	1020.629881	[M-H]–	SM3 40:3;O2
C52H97N1O16S1	1022.645531	[M-H]–	SM3 40:2;O2
C52H99N1O16S1	1024.661181	[M-H]–	SM3 40:1;O2
C52H101N1O16S1	1026.676831	[M-H]–	SM3 40:0;O2
C52H95N1O16S1	1036.624796	[M-H]–	SM3 40:3;O3
C52H97N1O17S1	1038.640446	[M-H]–	SM3 40:2;O3
C52H99N1O17S1	1040.656096	[M-H]–	SM3 40:1;O3
C52H101N1O17S1	1042.671746	[M-H]–	SM3 40:0;O3
C52H99N1O18S1	1056.651011	[M-H]–	SM3 40:1;O4
C52H101N1O18S1	1058.666661	[M-H]–	SM3 40:0;O4
C54H99N1O16S1	1048.661181	[M-H]–	SM3 42:3;O2
C54H101N1O16S1	1050.676831	[M-H]–	SM3 42:2;O2
C54H103N1O16S1	1052.692481	[M-H]–	SM3 42:1;O2
C54H105N1O16S1	1054.708131	[M-H]–	SM3 42:0;O2
C54H99N1O17S1	1064.656096	[M-H]–	SM3 42:3;O3
C54H101N1O17S1	1066.671746	[M-H]–	SM3 42:2;O3
C54H103N1O17S1	1068.687396	[M-H]–	SM3 42:1;O3
C54H105N1O17S1	1070.703046	[M-H]–	SM3 42:0;O3
C54H103N1O18S1	1084.682311	[M-H]–	SM3 42:1;O4
C54H105N1O18S1	1086.697961	[M-H]–	SM3 42:0;O4
C56H103N1O16S1	1076.692481	[M-H]–	SM3 44:3;O2
C56H105N1O16S1	1078.708131	[M-H]–	SM3 44:2;O2
C56H107N1O16S1	1080.723781	[M-H]–	SM3 44:1;O2
C56H109N1O16S1	1082.739432	[M-H]–	SM3 44:0;O2
C56H103N1O17S1	1092.687396	[M-H]–	SM3 44:3;O3
C56H105N1O17S1	1094.703046	[M-H]–	SM3 44:2;O3
C56H107N1O17S1	1096.718696	[M-H]–	SM3 44:1;O3
C56H109N1O17S1	1098.734347	[M-H]–	SM3 44:0;O3
C56H107N1O18S1	1112.713611	[M-H]–	SM3 44:1;O4
C56H109N1O18S1	1114.729262	[M-H]–	SM3 44:0;O4
C58H107N1O16S1	1104.723781	[M-H]–	SM3 46:3;O2
C58H109N1O16S1	1106.739432	[M-H]–	SM3 46:2;O2
C58H111N1O16S1	1108.755082	[M-H]–	SM3 46:1;O2
C58H113N1O16S1	1110.770732	[M-H]–	SM3 46:0;O2
C58H107N1O17S1	1120.718696	[M-H]–	SM3 46:3;O3
C58H109N1O17S1	1122.734347	[M-H]–	SM3 46:2;O3
C58H111N1O17S1	1124.749997	[M-H]–	SM3 46:1;O3
C58H113N1O17S1	1126.765647	[M-H]–	SM3 46:0;O3
C58H111N1O18S1	1140.744912	[M-H]–	SM3 46:1;O4
C58H113N1O18S1	1142.760562	[M-H]–	SM3 46:0;O4
C45H81N1O16S1	922.520331	[M-H]–	SM3 33:3;O2
C45H83N1O16S1	924.535981	[M-H]–	SM3 33:2;O2
C45H85N1O16S1	926.551631	[M-H]–	SM3 33:1;O2
C45H87N1O16S1	928.567281	[M-H]–	SM3 33:0;O2
C45H81N1O17S1	938.515246	[M-H]–	SM3 33:3;O3
C45H83N1O17S1	940.530896	[M-H]–	SM3 33:2;O3
C45H85N1O18S1	942.546546	[M-H]–	SM3 33:1;O3
C45H87N1O18S1	944.562196	[M-H]–	SM3 33:0;O4
C45H85N1O17S1	958.541461	[M-H]–	SM3 33:1;O4
C45H87N1O17S1	960.557111	[M-H]–	SM3 33:0;O4
C47H85N1O16S1	950.551631	[M-H]–	SM3 35:3;O2
C47H87N1O16S1	952.567281	[M-H]–	SM3 35:2;O2
C47H89N1O16S1	954.582931	[M-H]–	SM3 35:1;O2
C47H91N1O16S1	956.598581	[M-H]–	SM3 35:0;O2
C47H85N1O17S1	966.546546	[M-H]–	SM3 35:3;O3
C47H87N1O17S1	968.562196	[M-H]–	SM3 35:2;O3
C47H89N1O17S1	970.577846	[M-H]–	SM3 35:1;O3
C47H91N1O17S1	972.593496	[M-H]–	SM3 35:0;O4
C47H89N1O18S1	986.572761	[M-H]–	SM3 35:1;O4
C47H91N1O18S1	988.588411	[M-H]–	SM3 35:0;O4
C49H89N1O16S1	978.582931	[M-H]–	SM3 37:3;O2
C49H91N1O16S1	980.598581	[M-H]–	SM3 37:2;O2
C49H93N1O16S1	982.614231	[M-H]–	SM3 37:1;O2
C49H95N1O16S1	984.629881	[M-H]–	SM3 37:0;O2
C49H89N1O16S1	994.577846	[M-H]–	SM3 37:3;O3
C49H91N1O16S1	996.593496	[M-H]–	SM3 37:2;O3
C49H93N1O17S1	998.609146	[M-H]–	SM3 37:1;O3
C49H95N1O17S1	1000.624796	[M-H]–	SM3 37:0;O4
C49H93N1O18S1	1014.604061	[M-H]–	SM3 37:1;O4
C49H95N1O18S1	1016.619711	[M-H]–	SM3 37:0;O4
C51H93N1O16S1	1006.614231	[M-H]–	SM3 39:3;O2
C51H95N1O16S1	1008.629881	[M-H]–	SM3 39:2;O2
C51H97N1O16S1	1010.645531	[M-H]–	SM3 39:1;O2
C51H99N1O16S1	1012.661181	[M-H]–	SM3 39:0;O2
C51H93N1O17S1	1022.609146	[M-H]–	SM3 39:3;O3
C51H95N1O17S1	1024.624796	[M-H]–	SM3 39:2;O3
C51H97N1O17S1	1026.640446	[M-H]–	SM3 39:1;O3
C51H99N1O17S1	1028.656096	[M-H]–	SM3 39:0;O3
C51H97N1O18S1	1042.635361	[M-H]–	SM3 39:1;O4
C51H99N1O18S1	1044.651011	[M-H]–	SM3 39:0;O4
C53H97N1O16S1	1034.645531	[M-H]–	SM3 41:3;O2
C53H99N1O16S1	1036.661181	[M-H]–	SM3 41:2;O2
C53H101N1O16S1	1038.676831	[M-H]–	SM3 41:1;O2
C53H103N1O16S1	1040.692481	[M-H]–	SM3 41:0;O2
C53H97N1O17S1	1050.640446	[M-H]–	SM3 41:3;O3
C53H99N1O17S1	1052.656096	[M-H]–	SM3 41:2;O3
C53H101N1O17S1	1054.671746	[M-H]–	SM3 41:1;O3
C53H103N1O17S1	1056.687396	[M-H]–	SM3 41:0;O3
C53H101N1O18S1	1070.666661	[M-H]–	SM3 41:1;O4
C53H103N1O18S1	1072.682311	[M-H]–	SM3 41:0;O4
C55H101N1O16S1	1062.676831	[M-H]–	SM3 43:3;O2
C55H103N1O16S1	1064.692481	[M-H]–	SM3 43:2;O2
C55H105N1O16S1	1066.708131	[M-H]–	SM3 43:1;O2
C55H107N1O16S1	1068.723781	[M-H]–	SM3 43:0;O2
C55H101N1O17S1	1078.671746	[M-H]–	SM3 43:3;O3
C55H103N1O17S1	1080.687396	[M-H]–	SM3 43:2;O3
C55H105N1O17S1	1082.703046	[M-H]–	SM3 43:1;O3
C55H107N1O17S1	1084.718696	[M-H]–	SM3 43:0;O3
C55H105N1O18S1	1098.697961	[M-H]–	SM3 43:1;O4
C55H107N1O18S1	1100.713611	[M-H]–	SM3 43:0;O4
C57H105N1O16S1	1090.708131	[M-H]–	SM3 45:3;O2
C57H107N1O16S1	1092.723781	[M-H]–	SM3 45:2;O2
C57H109N1O16S1	1094.739432	[M-H]–	SM3 45:1;O2
C57H111N1O16S1	1096.755082	[M-H]–	SM3 45:0;O2
C57H105N1O17S1	1106.703046	[M-H]–	SM3 45:3;O3
C57H107N1O17S1	1108.718696	[M-H]–	SM3 45:2;O3
C57H109N1O17S1	1110.734347	[M-H]–	SM3 45:1;O3
C57H111N1O17S1	1112.749997	[M-H]–	SM3 45:0;O3
C57H109N1O18S1	1126.729262	[M-H]–	SM3 45:1;O4
C57H111N1O18S1	1128.744912	[M-H]–	SM3 45:0;O4
C36H66N2O20S1	877.385687	[M-H]–	lyso-SM2a 16:1;O2
C36H68N2O21S1	895.396252	[M-H]–	lyso-SM2a 16:0;O3
C38H70N2O20S1	905.416987	[M-H]–	lyso-SM2a 18:1;O2
C38H72N2O21S1	923.427552	[M-H]–	lyso-SM2a 18:0;O3
C40H74N2O20S1	933.448287	[M-H]–	lyso-SM2a 20:1;O2
C40H76N2O21S1	951.458852	[M-H]–	lyso-SM2a 20:0;O3
C52H92N2O21S1	1111.584053	[M-H]–	SM2a 32:3;O2
C52H94N2O21S1	1113.599703	[M-H]–	SM2a 32:2;O2
C52H96N2O21S1	1115.615353	[M-H]–	SM2a 32:1;O2
C52H98N2O21S1	1117.631003	[M-H]–	SM2a 32:0;O2
C52H92N2O22S1	1127.578968	[M-H]–	SM2a 32:3;O3
C52H94N2O22S1	1129.594618	[M-H]–	SM2a 32:2;O3
C52H96N2O22S1	1131.610268	[M-H]–	SM2a 32:1;O3
C52H98N2O22S1	1133.625918	[M-H]–	SM2a 32:0;O3
C52H96N2O23S1	1147.605183	[M-H]–	SM2a 32:1;O4
C52H98N2O23S1	1149.620833	[M-H]–	SM2a 32:0;O4
C54H96N2O21S1	1139.615353	[M-H]–	SM2a 34:3;O2
C54H98N2O21S1	1141.631003	[M-H]–	SM2a 34:2;O2
C54H100N2O21S1	1143.646653	[M-H]–	SM2a 34:1;O2
C54H102N2O21S1	1145.662303	[M-H]–	SM2a 34:0;O2
C54H96N2O22S1	1155.610268	[M-H]–	SM2a 34:3;O3
C54H98N2O22S1	1157.625918	[M-H]–	SM2a 34:2;O3
C54H100N2O22S1	1159.641568	[M-H]–	SM2a 34:1;O3
C54H102N2O22S1	1161.657218	[M-H]–	SM2a 34:0;O3
C54H100N2O23S1	1175.636482	[M-H]–	SM2a 34:1;O4
C54H102N2O23S1	1177.652132	[M-H]–	SM2a 34:0;O4
C56H100N2O21S1	1167.646653	[M-H]–	SM2a 36:3;O2
C56H102N2O21S1	1169.662303	[M-H]–	SM2a 36:2;O2
C56H104N2O21S1	1171.677953	[M-H]–	SM2a 36:1;O2
C56H106N2O21S1	1173.693603	[M-H]–	SM2a 36:0;O2
C56H100N2O22S1	1183.641568	[M-H]–	SM2a 36:3;O3
C56H102N2O22S1	1185.657218	[M-H]–	SM2a 36:2;O3
C56H104N2O22S1	1187.672868	[M-H]–	SM2a 36:1;O3
C56H106N2O22S1	1189.688518	[M-H]–	SM2a 36:0;O3
C56H105N2O23S1	1203.667783	[M-H]–	SM2a 36:1;O4
C56H106N2O23S1	1205.683433	[M-H]–	SM2a 36:0;O4
C58H104N2O21S1	1195.677953	[M-H]–	SM2a 38:3;O2
C58H106N2O21S1	1197.693603	[M-H]–	SM2a 38:2;O2
C58H108N2O21S1	1199.709253	[M-H]–	SM2a 38:1;O2
C58H110N2O21S1	1201.724903	[M-H]–	SM2a 38:0;O2
C58H104N2O22S1	1211.672868	[M-H]–	SM2a 38:3;O3
C58H106N2O22S1	1213.688518	[M-H]–	SM2a 38:2;O3
C58H108N2O22S1	1215.704168	[M-H]–	SM2a 38:1;O3
C58H110N2O22S1	1217.719818	[M-H]–	SM2a 38:0;O3
C58H108N2O23S1	1231.699083	[M-H]–	SM2a 38:1;O4
C58H110N2O23S1	1233.714732	[M-H]–	SM2a 38:0;O4
C60H108N2O21S1	1223.709253	[M-H]–	SM2a 40:3;O2
C60H110N2O21S1	1225.724903	[M-H]–	SM2a 40:2;O2
C60H112N2O21S1	1227.740553	[M-H]–	SM2a 40:1;O2
C60H114N2O21S1	1229.756203	[M-H]–	SM2a 40:0;O2
C60H108N2O21S1	1239.704168	[M-H]–	SM2a 40:3;O3
C60H110N2O22S1	1241.719818	[M-H]–	SM2a 40:2;O3
C60H112N2O22S1	1243.735468	[M-H]–	SM2a 40:1;O3
C60H114N2O22S1	1245.751118	[M-H]–	SM2a 40:0;O3
C60H112N2O23S1	1259.730383	[M-H]–	SM2a 40:1;O4
C60H114N2O23S1	1261.746033	[M-H]–	SM2a 40:0;O4
C62H112N2O21S1	1251.740553	[M-H]–	SM2a 42:3;O2
C62H114N2O21S1	1253.756203	[M-H]–	SM2a 42:2;O2
C62H116N2O21S1	1255.771853	[M-H]–	SM2a 42:1;O2
C62H118N2O21S1	1257.787503	[M-H]–	SM2a 42:0;O2
C62H112N2O22S1	1267.735468	[M-H]–	SM2a 42:3;O3
C62H114N2O22S1	1269.751118	[M-H]–	SM2a 42:2;O3
C62H116N2O22S1	1271.766768	[M-H]–	SM2a 42:1;O3
C62H118N2O22S1	1273.782418	[M-H]–	SM2a 42:0;O3
C62H116N2O23S1	1287.761683	[M-H]–	SM2a 42:1;O4
C62H118N2O23S1	1289.777333	[M-H]–	SM2a 42:0;O4
C64H116N2O21S1	1279.771853	[M-H]–	SM2a 44:3;O2
C64H118N2O21S1	1281.787503	[M-H]–	SM2a 44:2;O2
C64H120N2O21S1	1283.803153	[M-H]–	SM2a 44:1;O2
C64H122N2O21S1	1285.818804	[M-H]–	SM2a 44:0;O2
C64H116N2O22S1	1295.766768	[M-H]–	SM2a 44:3;O3
C64H118N2O22S1	1297.782418	[M-H]–	SM2a 44:2;O3
C64H120N2O22S1	1299.798068	[M-H]–	SM2a 44:1;O3
C64H122N2O22S1	1301.813719	[M-H]–	SM2a 44:0;O3
C64H120N2O23S1	1315.792983	[M-H]–	SM2a 44:1;O4
C64H122N2O23S1	1317.808634	[M-H]–	SM2a 44:0;O4
C66H120N2O21S1	1307.803153	[M-H]–	SM2a 46:3;O2
C66H122N2O21S1	1309.818804	[M-H]–	SM2a 46:2;O2
C66H124N2O21S1	1311.834454	[M-H]–	SM2a 46:1;O2
C66H126N2O21S1	1313.850104	[M-H]–	SM2a 46:0;O2
C66H120N2O22S1	1323.798068	[M-H]–	SM2a 46:3;O3
C66H122N2O22S1	1325.813719	[M-H]–	SM2a 46:2;O3
C66H124N2O22S1	1327.829369	[M-H]–	SM2a 46:1;O3
C66H126N2O22S1	1329.845019	[M-H]–	SM2a 46:0;O3
C66H124N2O23S1	1343.824284	[M-H]–	SM2a 46:1;O4
C66H126N2O23S1	1345.839934	[M-H]–	SM2a 46:0;O4
C53H94N2O21S1	1125.599703	[M-H]–	SM2a 33:3;O2
C53H96N2O21S1	1127.615353	[M-H]–	SM2a 33:2;O2
C53H98N2O21S1	1129.631003	[M-H]–	SM2a 33:1;O2
C53H100N2O21S1	1131.646653	[M-H]–	SM2a 33:0;O2
C53H94N2O22S1	1141.594618	[M-H]–	SM2a 33:3;O3
C53H96N2O22S1	1143.610268	[M-H]–	SM2a 33:2;O3
C53H98N2O23S1	1145.625918	[M-H]–	SM2a 33:1;O3
C53H100N2O23S1	1147.641568	[M-H]–	SM2a 33:0;O4
C53H98N2O22S1	1161.620833	[M-H]–	SM2a 33:1;O4
C53H100N2O22S1	1163.636483	[M-H]–	SM2a 33:0;O4
C55H98N2O21S1	1153.631003	[M-H]–	SM2a 35:3;O2
C55H100N2O21S1	1155.646653	[M-H]–	SM2a 35:2;O2
C55H102N2O21S1	1157.662303	[M-H]–	SM2a 35:1;O2
C55H104N2O21S1	1159.677953	[M-H]–	SM2a 35:0;O2
C55H98N2O22S1	1169.625918	[M-H]–	SM2a 35:3;O3
C55H100N2O22S1	1171.641568	[M-H]–	SM2a 35:2;O3
C55H102N2O22S1	1173.657218	[M-H]–	SM2a 35:1;O3
C55H104N2O22S1	1175.672868	[M-H]–	SM2a 35:0;O4
C55H102N2O23S1	1189.652133	[M-H]–	SM2a 35:1;O4
C55H104N2O23S1	1191.667783	[M-H]–	SM2a 35:0;O4
C57H102N2O21S1	1181.662303	[M-H]–	SM2a 37:3;O2
C57H104N2O21S1	1183.677953	[M-H]–	SM2a 37:2;O2
C57H106N2O21S1	1185.693603	[M-H]–	SM2a 37:1;O2
C57H108N2O21S1	1187.709253	[M-H]–	SM2a 37:0;O2
C57H102N2O21S1	1197.657218	[M-H]–	SM2a 37:3;O3
C57H104N2O21S1	1199.672868	[M-H]–	SM2a 37:2;O3
C57H106N2O22S1	1201.688518	[M-H]–	SM2a 37:1;O3
C57H108N2O22S1	1203.704168	[M-H]–	SM2a 37:0;O4
C57H106N2O23S1	1217.683433	[M-H]–	SM2a 37:1;O4
C57H108N2O23S1	1219.699083	[M-H]–	SM2a 37:0;O4
C59H106N2O21S1	1209.693603	[M-H]–	SM2a 39:3;O2
C59H108N2O21S1	1211.709253	[M-H]–	SM2a 39:2;O2
C59H110N2O21S1	1213.724903	[M-H]–	SM2a 39:1;O2
C59H112N2O21S1	1215.740553	[M-H]–	SM2a 39:0;O2
C59H106N2O22S1	1225.688518	[M-H]–	SM2a 39:3;O3
C59H108N2O22S1	1227.704168	[M-H]–	SM2a 39:2;O3
C59H110N2O22S1	1229.719818	[M-H]–	SM2a 39:1;O3
C59H112N2O22S1	1231.735468	[M-H]–	SM2a 39:0;O3
C59H110N2O23S1	1245.714733	[M-H]–	SM2a 39:1;O4
C59H112N2O23S1	1247.730383	[M-H]–	SM2a 39:0;O4
C61H110N2O21S1	1237.724903	[M-H]–	SM2a 41:3;O2
C61H112N2O21S1	1239.740553	[M-H]–	SM2a 41:2;O2
C61H114N2O21S1	1241.756203	[M-H]–	SM2a 41:1;O2
C61H116N2O21S1	1243.771853	[M-H]–	SM2a 41:0;O2
C61H110N2O22S1	1253.719818	[M-H]–	SM2a 41:3;O3
C61H112N2O22S1	1255.735468	[M-H]–	SM2a 41:2;O3
C61H114N2O22S1	1257.751118	[M-H]–	SM2a 41:1;O3
C61H116N2O22S1	1259.766768	[M-H]–	SM2a 41:0;O3
C61H114N2O23S1	1273.746033	[M-H]–	SM2a 41:1;O4
C61H116N2O23S1	1275.761683	[M-H]–	SM2a 41:0;O4
C63H114N2O21S1	1265.756203	[M-H]–	SM2a 43:3;O2
C63H116N2O21S1	1267.771853	[M-H]–	SM2a 43:2;O2
C63H118N2O21S1	1269.787503	[M-H]–	SM2a 43:1;O2
C63H120N2O21S1	1271.803153	[M-H]–	SM2a 43:0;O2
C63H114N2O22S1	1281.751118	[M-H]–	SM2a 43:3;O3
C63H116N2O22S1	1283.766768	[M-H]–	SM2a 43:2;O3
C63H118N2O22S1	1285.782418	[M-H]–	SM2a 43:1;O3
C63H120N2O22S1	1287.798068	[M-H]–	SM2a 43:0;O3
C63H118N2O23S1	1301.777333	[M-H]–	SM2a 43:1;O4
C63H120N2O23S1	1303.792983	[M-H]–	SM2a 43:0;O4
C65H118N2O21S1	1293.787503	[M-H]–	SM2a 45:3;O2
C65H120N2O21S1	1295.803153	[M-H]–	SM2a 45:2;O2
C65H122N2O21S1	1297.818804	[M-H]–	SM2a 45:1;O2
C65H124N2O21S1	1299.834454	[M-H]–	SM2a 45:0;O2
C65H118N2O22S1	1309.782418	[M-H]–	SM2a 45:3;O3
C65H120N2O22S1	1311.798068	[M-H]–	SM2a 45:2;O3
C65H122N2O22S1	1313.813719	[M-H]–	SM2a 45:1;O3
C65H124N2O22S1	1315.829369	[M-H]–	SM2a 45:0;O3
C65H122N2O23S1	1329.808634	[M-H]–	SM2a 45:1;O4
C65H124N2O23S1	1331.824284	[M-H]–	SM2a 45:0;O4
C42H76N2O25S1	1039.438511	[M-H]–	lyso-SM1a 16:1;O2
C42H78N2O26S1	1057.449076	[M-H]–	lyso-SM1a 16:0;O3
C44H80N2O25S1	1067.469811	[M-H]–	lyso-SM1a 18:1;O2
C44H82N2O26S1	1085.480376	[M-H]–	lyso-SM1a 18:0;O3
C46H84N2O25S1	1095.501111	[M-H]–	lyso-SM1a 20:1;O2
C46H86N2O26S1	1113.511676	[M-H]–	lyso-SM1a 20:0;O3
C58H102N2O26S1	1273.636877	[M-H]–	SM1a 32:3;O2
C58H104N2O26S1	1275.652527	[M-H]–	SM1a 32:2;O2
C58H106N2O26S1	1277.668177	[M-H]–	SM1a 32:1;O2
C58H108N2O26S1	1279.683827	[M-H]–	SM1a 32:0;O2
C58H102N2O27S1	1289.631792	[M-H]–	SM1a 32:3;O3
C58H104N2O27S1	1291.647442	[M-H]–	SM1a 32:2;O3
C58H106N2O27S1	1293.663092	[M-H]–	SM1a 32:1;O3
C58H108N2O27S1	1295.678742	[M-H]–	SM1a 32:0;O3
C58H106N2O28S1	1309.658007	[M-H]–	SM1a 32:1;O4
C58H108N2O28S1	1311.673657	[M-H]–	SM1a 32:0;O4
C60H106N2O26S1	1301.668177	[M-H]–	SM1a 34:3;O2
C60H108N2O26S1	1303.683827	[M-H]–	SM1a 34:2;O2
C60H110N2O26S1	1305.699477	[M-H]–	SM1a 34:1;O2
C60H112N2O26S1	1307.715127	[M-H]–	SM1a 34:0;O2
C60H106N2O27S1	1317.663092	[M-H]–	SM1a 34:3;O3
C60H108N2O27S1	1319.678742	[M-H]–	SM1a 34:2;O3
C60H110N2O27S1	1321.694392	[M-H]–	SM1a 34:1;O3
C60H112N2O27S1	1323.710042	[M-H]–	SM1a 34:0;O3
C60H110N2O28S1	1337.689306	[M-H]–	SM1a 34:1;O4
C60H112N2O28S1	1339.704956	[M-H]–	SM1a 34:0;O4
C62H110N2O26S1	1329.699477	[M-H]–	SM1a 36:3;O2
C62H112N2O26S1	1331.715127	[M-H]–	SM1a 36:2;O2
C62H114N2O26S1	1333.730777	[M-H]–	SM1a 36:1;O2
C62H116N2O26S1	1335.746427	[M-H]–	SM1a 36:0;O2
C62H110N2O27S1	1345.694392	[M-H]–	SM1a 36:3;O3
C62H112N2O27S1	1347.710042	[M-H]–	SM1a 36:2;O3
C62H114N2O27S1	1349.725692	[M-H]–	SM1a 36:1;O3
C62H116N2O27S1	1351.741342	[M-H]–	SM1a 36:0;O3
C62H115N2O28S1	1365.720607	[M-H]–	SM1a 36:1;O4
C62H116N2O28S1	1367.736257	[M-H]–	SM1a 36:0;O4
C64H114N2O26S1	1357.730777	[M-H]–	SM1a 38:3;O2
C64H116N2O26S1	1359.746427	[M-H]–	SM1a 38:2;O2
C64H118N2O26S1	1361.762077	[M-H]–	SM1a 38:1;O2
C64H120N2O26S1	1363.777727	[M-H]–	SM1a 38:0;O2
C64H114N2O27S1	1373.725692	[M-H]–	SM1a 38:3;O3
C64H116N2O27S1	1375.741342	[M-H]–	SM1a 38:2;O3
C64H118N2O27S1	1377.756992	[M-H]–	SM1a 38:1;O3
C64H120N2O27S1	1379.772642	[M-H]–	SM1a 38:0;O3
C64H118N2O28S1	1393.751907	[M-H]–	SM1a 38:1;O4
C64H120N2O28S1	1395.767556	[M-H]–	SM1a 38:0;O4
C66H118N2O26S1	1385.762077	[M-H]–	SM1a 40:3;O2
C66H120N2O26S1	1387.777727	[M-H]–	SM1a 40:2;O2
C66H122N2O26S1	1389.793377	[M-H]–	SM1a 40:1;O2
C66H124N2O26S1	1391.809027	[M-H]–	SM1a 40:0;O2
C66H118N2O26S1	1401.756992	[M-H]–	SM1a 40:3;O3
C66H120N2O27S1	1403.772642	[M-H]–	SM1a 40:2;O3
C66H122N2O27S1	1405.788292	[M-H]–	SM1a 40:1;O3
C66H124N2O27S1	1407.803942	[M-H]–	SM1a 40:0;O3
C66H122N2O28S1	1421.783207	[M-H]–	SM1a 40:1;O4
C66H124N2O28S1	1423.798857	[M-H]–	SM1a 40:0;O4
C68H122N2O26S1	1413.793377	[M-H]–	SM1a 42:3;O2
C68H124N2O26S1	1415.809027	[M-H]–	SM1a 42:2;O2
C68H126N2O26S1	1417.824677	[M-H]–	SM1a 42:1;O2
C68H128N2O26S1	1419.840327	[M-H]–	SM1a 42:0;O2
C68H122N2O27S1	1429.788292	[M-H]–	SM1a 42:3;O3
C68H124N2O27S1	1431.803942	[M-H]–	SM1a 42:2;O3
C68H126N2O27S1	1433.819592	[M-H]–	SM1a 42:1;O3
C68H128N2O27S1	1435.835242	[M-H]–	SM1a 42:0;O3
C68H126N2O28S1	1449.814507	[M-H]–	SM1a 42:1;O4
C68H128N2O28S1	1451.830157	[M-H]–	SM1a 42:0;O4
C70H126N2O26S1	1441.824677	[M-H]–	SM1a 44:3;O2
C70H128N2O26S1	1443.840327	[M-H]–	SM1a 44:2;O2
C70H130N2O26S1	1445.855977	[M-H]–	SM1a 44:1;O2
C70H132N2O26S1	1447.871628	[M-H]–	SM1a 44:0;O2
C70H126N2O27S1	1457.819592	[M-H]–	SM1a 44:3;O3
C70H128N2O27S1	1459.835242	[M-H]–	SM1a 44:2;O3
C70H130N2O27S1	1461.850892	[M-H]–	SM1a 44:1;O3
C70H132N2O27S1	1463.866543	[M-H]–	SM1a 44:0;O3
C70H130N2O28S1	1477.845807	[M-H]–	SM1a 44:1;O4
C70H132N2O28S1	1479.861458	[M-H]–	SM1a 44:0;O4
C72H130N2O26S1	1469.855977	[M-H]–	SM1a 46:3;O2
C72H132N2O26S1	1471.871628	[M-H]–	SM1a 46:2;O2
C72H134N2O26S1	1473.887278	[M-H]–	SM1a 46:1;O2
C72H136N2O26S1	1475.902928	[M-H]–	SM1a 46:0;O2
C72H130N2O27S1	1485.850892	[M-H]–	SM1a 46:3;O3
C72H132N2O27S1	1487.866543	[M-H]–	SM1a 46:2;O3
C72H134N2O27S1	1489.882193	[M-H]–	SM1a 46:1;O3
C72H136N2O27S1	1491.897843	[M-H]–	SM1a 46:0;O3
C72H134N2O28S1	1505.877108	[M-H]–	SM1a 46:1;O4
C72H136N2O28S1	1507.892758	[M-H]–	SM1a 46:0;O4
C59H104N2O26S1	1287.652527	[M-H]–	SM1a 33:3;O2
C59H106N2O26S1	1289.668177	[M-H]–	SM1a 33:2;O2
C59H108N2O26S1	1291.683827	[M-H]–	SM1a 33:1;O2
C59H110N2O26S1	1293.699477	[M-H]–	SM1a 33:0;O2
C59H104N2O27S1	1303.647442	[M-H]–	SM1a 33:3;O3
C59H106N2O27S1	1305.663092	[M-H]–	SM1a 33:2;O3
C59H108N2O28S1	1307.678742	[M-H]–	SM1a 33:1;O3
C59H110N2O28S1	1309.694392	[M-H]–	SM1a 33:0;O4
C59H108N2O27S1	1323.673657	[M-H]–	SM1a 33:1;O4
C59H110N2O27S1	1325.689307	[M-H]–	SM1a 33:0;O4
C61H108N2O26S1	1315.683827	[M-H]–	SM1a 35:3;O2
C61H110N2O26S1	1317.699477	[M-H]–	SM1a 35:2;O2
C61H112N2O26S1	1319.715127	[M-H]–	SM1a 35:1;O2
C61H114N2O26S1	1321.730777	[M-H]–	SM1a 35:0;O2
C61H108N2O27S1	1331.678742	[M-H]–	SM1a 35:3;O3
C61H110N2O27S1	1333.694392	[M-H]–	SM1a 35:2;O3
C61H112N2O27S1	1335.710042	[M-H]–	SM1a 35:1;O3
C61H114N2O27S1	1337.725692	[M-H]–	SM1a 35:0;O4
C61H112N2O28S1	1351.704957	[M-H]–	SM1a 35:1;O4
C61H114N2O28S1	1353.720607	[M-H]–	SM1a 35:0;O4
C63H112N2O26S1	1343.715127	[M-H]–	SM1a 37:3;O2
C63H114N2O26S1	1345.730777	[M-H]–	SM1a 37:2;O2
C63H116N2O26S1	1347.746427	[M-H]–	SM1a 37:1;O2
C63H118N2O26S1	1349.762077	[M-H]–	SM1a 37:0;O2
C63H112N2O26S1	1359.710042	[M-H]–	SM1a 37:3;O3
C63H114N2O26S1	1361.725692	[M-H]–	SM1a 37:2;O3
C63H116N2O27S1	1363.741342	[M-H]–	SM1a 37:1;O3
C63H118N2O27S1	1365.756992	[M-H]–	SM1a 37:0;O4
C63H116N2O28S1	1379.736257	[M-H]–	SM1a 37:1;O4
C63H118N2O28S1	1381.751907	[M-H]–	SM1a 37:0;O4
C65H116N2O26S1	1371.746427	[M-H]–	SM1a 39:3;O2
C65H118N2O26S1	1373.762077	[M-H]–	SM1a 39:2;O2
C65H120N2O26S1	1375.777727	[M-H]–	SM1a 39:1;O2
C65H122N2O26S1	1377.793377	[M-H]–	SM1a 39:0;O2
C65H116N2O27S1	1387.741342	[M-H]–	SM1a 39:3;O3
C65H118N2O27S1	1389.756992	[M-H]–	SM1a 39:2;O3
C65H120N2O27S1	1391.772642	[M-H]–	SM1a 39:1;O3
C65H122N2O27S1	1393.788292	[M-H]–	SM1a 39:0;O3
C65H120N2O28S1	1407.767557	[M-H]–	SM1a 39:1;O4
C65H122N2O28S1	1409.783207	[M-H]–	SM1a 39:0;O4
C67H120N2O26S1	1399.777727	[M-H]–	SM1a 41:3;O2
C67H122N2O26S1	1401.793377	[M-H]–	SM1a 41:2;O2
C67H124N2O26S1	1403.809027	[M-H]–	SM1a 41:1;O2
C67H126N2O26S1	1405.824677	[M-H]–	SM1a 41:0;O2
C67H120N2O27S1	1415.772642	[M-H]–	SM1a 41:3;O3
C67H122N2O27S1	1417.788292	[M-H]–	SM1a 41:2;O3
C67H124N2O27S1	1419.803942	[M-H]–	SM1a 41:1;O3
C67H126N2O27S1	1421.819592	[M-H]–	SM1a 41:0;O3
C67H124N2O28S1	1435.798857	[M-H]–	SM1a 41:1;O4
C67H126N2O28S1	1437.814507	[M-H]–	SM1a 41:0;O4
C69H124N2O26S1	1427.809027	[M-H]–	SM1a 43:3;O2
C69H126N2O26S1	1429.824677	[M-H]–	SM1a 43:2;O2
C69H128N2O26S1	1431.840327	[M-H]–	SM1a 43:1;O2
C69H130N2O26S1	1433.855977	[M-H]–	SM1a 43:0;O2
C69H124N2O27S1	1443.803942	[M-H]–	SM1a 43:3;O3
C69H126N2O27S1	1445.819592	[M-H]–	SM1a 43:2;O3
C69H128N2O27S1	1447.835242	[M-H]–	SM1a 43:1;O3
C69H130N2O27S1	1449.850892	[M-H]–	SM1a 43:0;O3
C69H128N2O28S1	1463.830157	[M-H]–	SM1a 43:1;O4
C69H130N2O28S1	1465.845807	[M-H]–	SM1a 43:0;O4
C71H128N2O26S1	1455.840327	[M-H]–	SM1a 45:3;O2
C71H130N2O26S1	1457.855977	[M-H]–	SM1a 45:2;O2
C71H132N2O26S1	1459.871628	[M-H]–	SM1a 45:1;O2
C71H134N2O26S1	1461.887278	[M-H]–	SM1a 45:0;O2
C71H128N2O27S1	1471.835242	[M-H]–	SM1a 45:3;O3
C71H130N2O27S1	1473.850892	[M-H]–	SM1a 45:2;O3
C71H132N2O27S1	1475.866543	[M-H]–	SM1a 45:1;O3
C71H134N2O27S1	1477.882193	[M-H]–	SM1a 45:0;O3
C71H132N2O28S1	1491.861458	[M-H]–	SM1a 45:1;O4
C71H134N2O28S1	1493.877108	[M-H]–	SM1a 45:0;O4
C42H76N2O28S2	1039.438511	[M-HSO3]–	lyso-SB1a 16:1;O2
C42H78N2O29S2	1057.449076	[M-HSO3]–	lyso-SB1a 16:0;O3
C44H80N2O28S2	1067.469811	[M-HSO3]–	lyso-SB1a 18:1;O2
C44H82N2O29S2	1085.480376	[M-HSO3]–	lyso-SB1a 18:0;O3
C46H84N2O28S2	1095.501111	[M-HSO3]–	lyso-SB1a 20:1;O2
C46H86N2O29S2	1113.511676	[M-HSO3]–	lyso-SB1a 20:0;O3
C58H102N2O29S2	1273.636877	[M-HSO3]–	SB1a 32:3;O2
C58H104N2O29S2	1275.652527	[M-HSO3]–	SB1a 32:2;O2
C58H106N2O29S2	1277.668177	[M-HSO3]–	SB1a 32:1;O2
C58H108N2O29S2	1279.683827	[M-HSO3]–	SB1a 32:0;O2
C58H102N2O30S2	1289.631792	[M-HSO3]–	SB1a 32:3;O3
C58H104N2O30S2	1291.647442	[M-HSO3]–	SB1a 32:2;O3
C58H106N2O30S2	1293.663092	[M-HSO3]–	SB1a 32:1;O3
C58H108N2O30S2	1295.678742	[M-HSO3]–	SB1a 32:0;O3
C58H106N2O31S2	1309.658007	[M-HSO3]–	SB1a 32:1;O4
C58H108N2O31S2	1311.673657	[M-HSO3]–	SB1a 32:0;O4
C60H106N2O29S2	1301.668177	[M-HSO3]–	SB1a 34:3;O2
C60H108N2O29S2	1303.683827	[M-HSO3]–	SB1a 34:2;O2
C60H110N2O29S2	1305.699477	[M-HSO3]–	SB1a 34:1;O2
C60H112N2O29S2	1307.715127	[M-HSO3]–	SB1a 34:0;O2
C60H106N2O30S2	1317.663092	[M-HSO3]–	SB1a 34:3;O3
C60H108N2O30S2	1319.678742	[M-HSO3]–	SB1a 34:2;O3
C60H110N2O30S2	1321.694392	[M-HSO3]–	SB1a 34:1;O3
C60H112N2O30S2	1323.710042	[M-HSO3]–	SB1a 34:0;O3
C60H110N2O31S2	1337.689306	[M-HSO3]–	SB1a 34:1;O4
C60H112N2O31S2	1339.704956	[M-HSO3]–	SB1a 34:0;O4
C62H110N2O29S2	1329.699477	[M-HSO3]–	SB1a 36:3;O2
C62H112N2O29S2	1331.715127	[M-HSO3]–	SB1a 36:2;O2
C62H114N2O29S2	1333.730777	[M-HSO3]–	SB1a 36:1;O2
C62H116N2O29S2	1335.746427	[M-HSO3]–	SB1a 36:0;O2
C62H110N2O30S2	1345.694392	[M-HSO3]–	SB1a 36:3;O3
C62H112N2O30S2	1347.710042	[M-HSO3]–	SB1a 36:2;O3
C62H114N2O30S2	1349.725692	[M-HSO3]–	SB1a 36:1;O3
C62H116N2O30S2	1351.741342	[M-HSO3]–	SB1a 36:0;O3
C62H115N2O31S2	1365.720607	[M-HSO3]–	SB1a 36:1;O4
C62H116N2O31S2	1367.736257	[M-HSO3]–	SB1a 36:0;O4
C64H114N2O29S2	1357.730777	[M-HSO3]–	SB1a 38:3;O2
C64H116N2O29S2	1359.746427	[M-HSO3]–	SB1a 38:2;O2
C64H118N2O29S2	1361.762077	[M-HSO3]–	SB1a 38:1;O2
C64H120N2O29S2	1363.777727	[M-HSO3]–	SB1a 38:0;O2
C64H114N2O30S2	1373.725692	[M-HSO3]–	SB1a 38:3;O3
C64H116N2O30S2	1375.741342	[M-HSO3]–	SB1a 38:2;O3
C64H118N2O30S2	1377.756992	[M-HSO3]–	SB1a 38:1;O3
C64H120N2O30S2	1379.772642	[M-HSO3]–	SB1a 38:0;O3
C64H118N2O31S2	1393.751907	[M-HSO3]–	SB1a 38:1;O4
C64H120N2O31S2	1395.767556	[M-HSO3]–	SB1a 38:0;O4
C66H118N2O29S2	1385.762077	[M-HSO3]–	SB1a 40:3;O2
C66H120N2O29S2	1387.777727	[M-HSO3]–	SB1a 40:2;O2
C66H122N2O29S2	1389.793377	[M-HSO3]–	SB1a 40:1;O2
C66H124N2O29S2	1391.809027	[M-HSO3]–	SB1a 40:0;O2
C66H118N2O29S2	1401.756992	[M-HSO3]–	SB1a 40:3;O3
C66H120N2O30S2	1403.772642	[M-HSO3]–	SB1a 40:2;O3
C66H122N2O30S2	1405.788292	[M-HSO3]–	SB1a 40:1;O3
C66H124N2O30S2	1407.803942	[M-HSO3]–	SB1a 40:0;O3
C66H122N2O31S2	1421.783207	[M-HSO3]–	SB1a 40:1;O4
C66H124N2O31S2	1423.798857	[M-HSO3]–	SB1a 40:0;O4
C68H122N2O29S2	1413.793377	[M-HSO3]–	SB1a 42:3;O2
C68H124N2O29S2	1415.809027	[M-HSO3]–	SB1a 42:2;O2
C68H126N2O29S2	1417.824677	[M-HSO3]–	SB1a 42:1;O2
C68H128N2O29S2	1419.840327	[M-HSO3]–	SB1a 42:0;O2
C68H122N2O30S2	1429.788292	[M-HSO3]–	SB1a 42:3;O3
C68H124N2O30S2	1431.803942	[M-HSO3]–	SB1a 42:2;O3
C68H126N2O30S2	1433.819592	[M-HSO3]–	SB1a 42:1;O3
C68H128N2O30S2	1435.835242	[M-HSO3]–	SB1a 42:0;O3
C68H126N2O31S2	1449.814507	[M-HSO3]–	SB1a 42:1;O4
C68H128N2O31S2	1451.830157	[M-HSO3]–	SB1a 42:0;O4
C70H126N2O29S2	1441.824677	[M-HSO3]–	SB1a 44:3;O2
C70H128N2O29S2	1443.840327	[M-HSO3]–	SB1a 44:2;O2
C70H130N2O29S2	1445.855977	[M-HSO3]–	SB1a 44:1;O2
C70H132N2O29S2	1447.871628	[M-HSO3]–	SB1a 44:0;O2
C70H126N2O30S2	1457.819592	[M-HSO3]–	SB1a 44:3;O3
C70H128N2O30S2	1459.835242	[M-HSO3]–	SB1a 44:2;O3
C70H130N2O30S2	1461.850892	[M-HSO3]–	SB1a 44:1;O3
C70H132N2O30S2	1463.866543	[M-HSO3]–	SB1a 44:0;O3
C70H130N2O31S2	1477.845807	[M-HSO3]–	SB1a 44:1;O4
C70H132N2O31S2	1479.861458	[M-HSO3]–	SB1a 44:0;O4
C72H130N2O29S2	1469.855977	[M-HSO3]–	SB1a 46:3;O2
C72H132N2O29S2	1471.871628	[M-HSO3]–	SB1a 46:2;O2
C72H134N2O29S2	1473.887278	[M-HSO3]–	SB1a 46:1;O2
C72H136N2O29S2	1475.902928	[M-HSO3]–	SB1a 46:0;O2
C72H130N2O30S2	1485.850892	[M-HSO3]–	SB1a 46:3;O3
C72H132N2O30S2	1487.866543	[M-HSO3]–	SB1a 46:2;O3
C72H134N2O30S2	1489.882193	[M-HSO3]–	SB1a 46:1;O3
C72H136N2O30S2	1491.897843	[M-HSO3]–	SB1a 46:0;O3
C72H134N2O31S2	1505.877108	[M-HSO3]–	SB1a 46:1;O4
C72H136N2O31S2	1507.892758	[M-HSO3]–	SB1a 46:0;O4
C59H104N2O29S2	1287.652527	[M-HSO3]–	SB1a 33:3;O2
C59H106N2O29S2	1289.668177	[M-HSO3]–	SB1a 33:2;O2
C59H108N2O29S2	1291.683827	[M-HSO3]–	SB1a 33:1;O2
C59H110N2O29S2	1293.699477	[M-HSO3]–	SB1a 33:0;O2
C59H104N2O30S2	1303.647442	[M-HSO3]–	SB1a 33:3;O3
C59H106N2O30S2	1305.663092	[M-HSO3]–	SB1a 33:2;O3
C59H108N2O31S2	1307.678742	[M-HSO3]–	SB1a 33:1;O3
C59H110N2O31S2	1309.694392	[M-HSO3]–	SB1a 33:0;O4
C59H108N2O30S2	1323.673657	[M-HSO3]–	SB1a 33:1;O4
C59H110N2O30S2	1325.689307	[M-HSO3]–	SB1a 33:0;O4
C61H108N2O29S2	1315.683827	[M-HSO3]–	SB1a 35:3;O2
C61H110N2O29S2	1317.699477	[M-HSO3]–	SB1a 35:2;O2
C61H112N2O29S2	1319.715127	[M-HSO3]–	SB1a 35:1;O2
C61H114N2O29S2	1321.730777	[M-HSO3]–	SB1a 35:0;O2
C61H108N2O30S2	1331.678742	[M-HSO3]–	SB1a 35:3;O3
C61H110N2O30S2	1333.694392	[M-HSO3]–	SB1a 35:2;O3
C61H112N2O30S2	1335.710042	[M-HSO3]–	SB1a 35:1;O3
C61H114N2O30S2	1337.725692	[M-HSO3]–	SB1a 35:0;O4
C61H112N2O31S2	1351.704957	[M-HSO3]–	SB1a 35:1;O4
C61H114N2O31S2	1353.720607	[M-HSO3]–	SB1a 35:0;O4
C63H112N2O29S2	1343.715127	[M-HSO3]–	SB1a 37:3;O2
C63H114N2O29S2	1345.730777	[M-HSO3]–	SB1a 37:2;O2
C63H116N2O29S2	1347.746427	[M-HSO3]–	SB1a 37:1;O2
C63H118N2O29S2	1349.762077	[M-HSO3]–	SB1a 37:0;O2
C63H112N2O29S2	1359.710042	[M-HSO3]–	SB1a 37:3;O3
C63H114N2O29S2	1361.725692	[M-HSO3]–	SB1a 37:2;O3
C63H116N2O30S2	1363.741342	[M-HSO3]–	SB1a 37:1;O3
C63H118N2O30S2	1365.756992	[M-HSO3]–	SB1a 37:0;O4
C63H116N2O31S2	1379.736257	[M-HSO3]–	SB1a 37:1;O4
C63H118N2O31S2	1381.751907	[M-HSO3]–	SB1a 37:0;O4
C65H116N2O29S2	1371.746427	[M-HSO3]–	SB1a 39:3;O2
C65H118N2O29S2	1373.762077	[M-HSO3]–	SB1a 39:2;O2
C65H120N2O29S2	1375.777727	[M-HSO3]–	SB1a 39:1;O2
C65H122N2O29S2	1377.793377	[M-HSO3]–	SB1a 39:0;O2
C65H116N2O30S2	1387.741342	[M-HSO3]–	SB1a 39:3;O3
C65H118N2O30S2	1389.756992	[M-HSO3]–	SB1a 39:2;O3
C65H120N2O30S2	1391.772642	[M-HSO3]–	SB1a 39:1;O3
C65H122N2O30S2	1393.788292	[M-HSO3]–	SB1a 39:0;O3
C65H120N2O31S2	1407.767557	[M-HSO3]–	SB1a 39:1;O4
C65H122N2O31S2	1409.783207	[M-HSO3]–	SB1a 39:0;O4
C67H120N2O29S2	1399.777727	[M-HSO3]–	SB1a 41:3;O2
C67H122N2O29S2	1401.793377	[M-HSO3]–	SB1a 41:2;O2
C67H124N2O29S2	1403.809027	[M-HSO3]–	SB1a 41:1;O2
C67H126N2O29S2	1405.824677	[M-HSO3]–	SB1a 41:0;O2
C67H120N2O30S2	1415.772642	[M-HSO3]–	SB1a 41:3;O3
C67H122N2O30S2	1417.788292	[M-HSO3]–	SB1a 41:2;O3
C67H124N2O30S2	1419.803942	[M-HSO3]–	SB1a 41:1;O3
C67H126N2O30S2	1421.819592	[M-HSO3]–	SB1a 41:0;O3
C67H124N2O31S2	1435.798857	[M-HSO3]–	SB1a 41:1;O4
C67H126N2O31S2	1437.814507	[M-HSO3]–	SB1a 41:0;O4
C69H124N2O29S2	1427.809027	[M-HSO3]–	SB1a 43:3;O2
C69H126N2O29S2	1429.824677	[M-HSO3]–	SB1a 43:2;O2
C69H128N2O29S2	1431.840327	[M-HSO3]–	SB1a 43:1;O2
C69H130N2O29S2	1433.855977	[M-HSO3]–	SB1a 43:0;O2
C69H124N2O30S2	1443.803942	[M-HSO3]–	SB1a 43:3;O3
C69H126N2O30S2	1445.819592	[M-HSO3]–	SB1a 43:2;O3
C69H128N2O30S2	1447.835242	[M-HSO3]–	SB1a 43:1;O3
C69H130N2O30S2	1449.850892	[M-HSO3]–	SB1a 43:0;O3
C69H128N2O31S2	1463.830157	[M-HSO3]–	SB1a 43:1;O4
C69H130N2O31S2	1465.845807	[M-HSO3]–	SB1a 43:0;O4
C71H128N2O29S2	1455.840327	[M-HSO3]–	SB1a 45:3;O2
C71H130N2O29S2	1457.855977	[M-HSO3]–	SB1a 45:2;O2
C71H132N2O29S2	1459.871628	[M-HSO3]–	SB1a 45:1;O2
C71H134N2O29S2	1461.887278	[M-HSO3]–	SB1a 45:0;O2
C71H128N2O30S2	1471.835242	[M-HSO3]–	SB1a 45:3;O3
C71H130N2O30S2	1473.850892	[M-HSO3]–	SB1a 45:2;O3
C71H132N2O30S2	1475.866543	[M-HSO3]–	SB1a 45:1;O3
C71H134N2O30S2	1477.882193	[M-HSO3]–	SB1a 45:0;O3
C71H132N2O31S2	1491.861458	[M-HSO3]–	SB1a 45:1;O4
C71H134N2O31S2	1493.877108	[M-HSO3]–	SB1a 45:0;O4
