# Supplementary material for: A sulfatide-centered ultra-high-resolution magnetic resonance MALDI imaging benchmark dataset for MS1-based lipid annotation tools
Source: Gigascience. 2025 Dec 9;14:giaf150. doi: 10.1093/gigascience/giaf150 (PMC12766628; doi:10.1093/gigascience/giaf150)
Supplement: giaf150_Supplemental_Files [file giaf150_supplemental_files.zip › Supplementary_Dataset_4_extended_mz_list.xlsx]

## Sheet: mzList_full_mzMeasured
Type	Chemical Formula	Abbreviation Chains	Abbreviation	mz	dataset	mzMeasured	mzDiff	IFS	mean mass deviation in ppb
LockMass	C41H78N1O11S	NA	NA	792.53	8	792.53	-3.47359e-09		-0.00438291
LockMass	C41H78N1O11S	NA	NA	792.53	9	792.53	4.92946e-10		0.00062199
LockMass	C41H78N1O11S	NA	NA	792.53	10	792.53	7.69512e-09		0.00970956
LockMass	C41H78N1O11S	NA	NA	792.53	12	792.53	-4.82294e-09		-0.00608549
SM4	C24H47NO10S	SHex-SPB 18:1;O2	SHex-SPB 18:1;O2	540.285	8	540.285	0.000122363		226.478
SM4	C24H47NO10S	SHex-SPB 18:1;O2	SHex-SPB 18:1;O2	540.285	9	540.285	0.000189094		349.989
SM4	C24H47NO10S	SHex-SPB 18:1;O2	SHex-SPB 18:1;O2	540.285	10	540.285	-8.6596e-05		-160.278
SM4	C24H47NO10S	SHex-SPB 18:1;O2	SHex-SPB 18:1;O2	540.285	12	540.285	5.14329e-05		95.196
SM4	C40H75NO11S	SM4 18:2;O2/16:0	SM4 34:2;O2	776.499	8	776.499	-0.000110697		-142.56
SM4	C40H75NO11S	SM4 18:2;O2/16:0	SM4 34:2;O2	776.499	9	776.499	-5.3633e-05		-69.0703
SM4	C40H75NO11S	SM4 18:2;O2/16:0	SM4 34:2;O2	776.499	10	776.499	-6.91782e-05		-89.0899
SM4	C40H75NO11S	SM4 18:2;O2/16:0	SM4 34:2;O2	776.499	12	776.499	1.36833e-05		17.6217
SM4	C40H77NO11S	SM4 18:1;O2/16:0	SM4 34:1;O2	778.514	8	778.515	0.000105336	yes	135.304
SM4	C40H77NO11S	SM4 18:1;O2/16:0	SM4 34:1;O2	778.514	9	778.515	6.36534e-05	yes	81.7627
SM4	C40H77NO11S	SM4 18:1;O2/16:0	SM4 34:1;O2	778.514	10	778.515	8.99729e-05	yes	115.57
SM4	C40H77NO11S	SM4 18:1;O2/16:0	SM4 34:1;O2	778.514	12	778.515	0.000104632	yes	134.4
SM4	C40H77NO12S	SM4 18:1;O2/16:0;O	SM4 34:1;O3	794.509	8	794.509	-1.47697e-05	yes	-18.5898
SM4	C40H77NO12S	SM4 18:1;O2/16:0;O	SM4 34:1;O3	794.509	9	794.509	-4.01134e-05		-50.4883
SM4	C40H77NO12S	SM4 18:1;O2/16:0;O	SM4 34:1;O3	794.509	10	794.509	-5.98242e-06	yes	-7.52971
SM4	C40H77NO12S	SM4 18:1;O2/16:0;O	SM4 34:1;O3	794.509	12	794.509	1.19465e-05	yes	15.0363
SM4	C40H79NO12S	SM4 18:0;O3/16:0	SM4 34:0;O3	796.525	8	796.525	-4.41686e-05	yes	-55.4516
SM4	C40H79NO12S	SM4 18:0;O3/16:0	SM4 34:0;O3	796.525	9	796.524	-0.00128816		-1617.22
SM4	C40H79NO12S	SM4 18:0;O3/16:0	SM4 34:0;O3	796.525	10	796.525	-1.39718e-05	yes	-17.5409
SM4	C40H79NO12S	SM4 18:0;O3/16:0	SM4 34:0;O3	796.525	12	796.525	-9.1009e-05		-114.258
SM4	C42H79NO11S	SM4 18:2;O2/18:0	SM4 36:2;O2	804.53	8	804.53	-9.30001e-05		-115.596
SM4	C42H79NO11S	SM4 18:2;O2/18:0	SM4 36:2;O2	804.53	9	804.53	8.7601e-05		108.885
SM4	C42H79NO11S	SM4 18:2;O2/18:0	SM4 36:2;O2	804.53	10	804.53	-0.000118511		-147.305
SM4	C42H79NO11S	SM4 18:2;O2/18:0	SM4 36:2;O2	804.53	12	804.53	-9.26579e-05		-115.17
SM4	C42H81NO11S	SM4 18:1;O2/18:0	SM4 36:1;O2	806.546	8	806.546	0.000102396	yes	126.956
SM4	C42H81NO11S	SM4 18:1;O2/18:0	SM4 36:1;O2	806.546	9	806.546	0.000145879	yes	180.869
SM4	C42H81NO11S	SM4 18:1;O2/18:0	SM4 36:1;O2	806.546	10	806.546	0.000104667	yes	129.772
SM4	C42H81NO11S	SM4 18:1;O2/18:0	SM4 36:1;O2	806.546	12	806.546	7.31346e-05	yes	90.6763
SM4	C40H79NO13S	SM4 18:0;O3/16:0;O	SM4 34:0;O4	812.52	8	812.52	9.0822e-05		111.778
SM4	C40H79NO13S	SM4 18:0;O3/16:0;O	SM4 34:0;O4	812.52	9	812.52	-0.000357811		-440.372
SM4	C40H79NO13S	SM4 18:0;O3/16:0;O	SM4 34:0;O4	812.52	10	812.52	0.000100459		123.639
SM4	C40H79NO13S	SM4 18:0;O3/16:0;O	SM4 34:0;O4	812.52	12	812.52	0.000104242		128.295
SM4	C42H79NO12S	SM4 18:2;O2/18:0;O	SM4 36:2;O3	820.525	8	820.525	-0.000130617		-159.187
SM4	C42H79NO12S	SM4 18:2;O2/18:0;O	SM4 36:2;O3	820.525	9	820.525	-2.89324e-05		-35.2609
SM4	C42H79NO12S	SM4 18:2;O2/18:0;O	SM4 36:2;O3	820.525	10	820.525	-0.000225078		-274.31
SM4	C42H79NO12S	SM4 18:2;O2/18:0;O	SM4 36:2;O3	820.525	12	820.525	0.000102957		125.477
SM4	C42H81NO12S	SM4 18:1;O2/18:0;O	SM4 36:1;O3	822.541	8	822.541	-9.6045e-05	yes	-116.766
SM4	C42H81NO12S	SM4 18:1;O2/18:0;O	SM4 36:1;O3	822.541	9	822.541	9.21528e-06		11.2034
SM4	C42H81NO12S	SM4 18:1;O2/18:0;O	SM4 36:1;O3	822.541	10	822.541	-4.84144e-05	yes	-58.8596
SM4	C42H81NO12S	SM4 18:1;O2/18:0;O	SM4 36:1;O3	822.541	12	822.541	1.35535e-05		16.4776
SM4	C44H83NO11S	SM4 18:2;O2/20:0	SM4 38:2;O2	832.561	8	832.561	6.21059e-05	yes	74.5961
SM4	C44H83NO11S	SM4 18:2;O2/20:0	SM4 38:2;O2	832.561	9	832.561	-1.53793e-05		-18.4722
SM4	C44H83NO11S	SM4 18:2;O2/20:0	SM4 38:2;O2	832.561	10	832.561	6.71317e-05	yes	80.6327
SM4	C44H83NO11S	SM4 18:2;O2/20:0	SM4 38:2;O2	832.561	12	832.561	1.6283e-05		19.5578
SM4	C44H85NO11S	SM4 18:1;O2/20:0	SM4 38:1;O2	834.577	8	834.577	4.41879e-05	yes	52.9465
SM4	C44H85NO11S	SM4 18:1;O2/20:0	SM4 38:1;O2	834.577	9	834.577	3.23988e-05	yes	38.8207
SM4	C44H85NO11S	SM4 18:1;O2/20:0	SM4 38:1;O2	834.577	10	834.577	4.25147e-05	yes	50.9416
SM4	C44H85NO11S	SM4 18:1;O2/20:0	SM4 38:1;O2	834.577	12	834.577	-8.12667e-06	yes	-9.73747
SM4	C43H83NO12S	SM4 18:1;O2/19:0;O	SM4 37:1;O3	836.556	8	836.556	-9.8369e-05		-117.588
SM4	C43H83NO12S	SM4 18:1;O2/19:0;O	SM4 37:1;O3	836.556	9	836.556	-0.000149843		-179.118
SM4	C43H83NO12S	SM4 18:1;O2/19:0;O	SM4 37:1;O3	836.556	10	836.556	-6.4769e-05		-77.4233
SM4	C43H83NO12S	SM4 18:1;O2/19:0;O	SM4 37:1;O3	836.556	12	836.556	4.24234e-05		50.7119
SM4	C44H83NO12S	SM4 18:2;O2/20:0;O	SM4 38:2;O3	848.556	8	848.556	2.78334e-05		32.8009
SM4	C44H83NO12S	SM4 18:2;O2/20:0;O	SM4 38:2;O3	848.556	9	848.556	6.71055e-05		79.082
SM4	C44H83NO12S	SM4 18:2;O2/20:0;O	SM4 38:2;O3	848.556	10	848.556	5.50132e-05		64.8316
SM4	C44H83NO12S	SM4 18:2;O2/20:0;O	SM4 38:2;O3	848.556	12	848.556	9.27376e-05		109.289
SM4	C45H87NO11S	SM4 18:1;O2/21:0	SM4 39:1;O2	848.593	8	848.593	-2.39328e-05		-28.2029
SM4	C45H87NO11S	SM4 18:1;O2/21:0	SM4 39:1;O2	848.593	9	848.593	2.27896e-05		26.8558
SM4	C45H87NO11S	SM4 18:1;O2/21:0	SM4 39:1;O2	848.593	10	848.593	1.94619e-05		22.9343
SM4	C45H87NO11S	SM4 18:1;O2/21:0	SM4 39:1;O2	848.593	12	848.593	1.63238e-05		19.2363
SM4	C44H85NO12S	SM4 18:1;O2/20:0;O	SM4 38:1;O3	850.572	8	850.572	0.000130639	yes	153.589
SM4	C44H85NO12S	SM4 18:1;O2/20:0;O	SM4 38:1;O3	850.572	9	850.572	0.000126804	yes	149.081
SM4	C44H85NO12S	SM4 18:1;O2/20:0;O	SM4 38:1;O3	850.572	10	850.572	0.000128908	yes	151.554
SM4	C44H85NO12S	SM4 18:1;O2/20:0;O	SM4 38:1;O3	850.572	12	850.572	0.000113291	yes	133.193
SM4	C46H87NO11S	SM4 18:2;O2/22:0	SM4 40:2;O2	860.593	8	860.593	6.34107e-05	yes	73.6826
SM4	C46H87NO11S	SM4 18:2;O2/22:0	SM4 40:2;O2	860.593	9	860.593	0.000104917	yes	121.913
SM4	C46H87NO11S	SM4 18:2;O2/22:0	SM4 40:2;O2	860.593	10	860.593	9.48183e-05	yes	110.178
SM4	C46H87NO11S	SM4 18:2;O2/22:0	SM4 40:2;O2	860.593	12	860.593	7.0637e-05	yes	82.0795
SM4	C46H89NO11S	SM4 18:1;O2/22:0	SM4 40:1;O2	862.608	8	862.608	4.29917e-05	yes	49.8391
SM4	C46H89NO11S	SM4 18:1;O2/22:0	SM4 40:1;O2	862.608	9	862.608	-6.47399e-05	yes	-75.0513
SM4	C46H89NO11S	SM4 18:1;O2/22:0	SM4 40:1;O2	862.608	10	862.608	5.0515e-05	yes	58.5608
SM4	C46H89NO11S	SM4 18:1;O2/22:0	SM4 40:1;O2	862.608	12	862.608	-1.23832e-05	yes	-14.3555
SM4	C45H87NO12S	SM4 18:1;O2/21:0;O	SM4 39:1;O3	864.588	8	864.588	4.0627e-05	yes	46.9901
SM4	C45H87NO12S	SM4 18:1;O2/21:0;O	SM4 39:1;O3	864.588	9	864.588	9.36996e-06	yes	10.8375
SM4	C45H87NO12S	SM4 18:1;O2/21:0;O	SM4 39:1;O3	864.588	10	864.588	3.63956e-05	yes	42.0959
SM4	C45H87NO12S	SM4 18:1;O2/21:0;O	SM4 39:1;O3	864.588	12	864.588	6.08824e-05		70.4179
SM4	C44H87NO13S	SM4 18:0;O3/20:0;O	SM4 38:0;O4	868.583	8	868.583	0.000113514	yes	130.688
SM4	C44H87NO13S	SM4 18:0;O3/20:0;O	SM4 38:0;O4	868.583	9	868.583	6.08649e-05		70.0738
SM4	C44H87NO13S	SM4 18:0;O3/20:0;O	SM4 38:0;O4	868.583	10	868.583	0.000112314	yes	129.307
SM4	C44H87NO13S	SM4 18:0;O3/20:0;O	SM4 38:0;O4	868.583	12	868.583	7.70707e-05	yes	88.7316
SM4	C47H89NO11S	SM4 18:2;O2/23:0	SM4 41:2;O2	874.608	8	874.608	0.0001016		116.166
SM4	C47H89NO11S	SM4 18:2;O2/23:0	SM4 41:2;O2	874.608	9	874.608	5.69071e-06		6.50658
SM4	C47H89NO11S	SM4 18:2;O2/23:0	SM4 41:2;O2	874.608	10	874.609	0.000146576		167.59
SM4	C47H89NO11S	SM4 18:2;O2/23:0	SM4 41:2;O2	874.608	12	874.608	0.000136767		156.375
SM4	C46H87NO12S	SM4 18:2;O2/22:0;O	SM4 40:2;O3	876.588	8	876.588	0.000166604		190.06
SM4	C46H87NO12S	SM4 18:2;O2/22:0;O	SM4 40:2;O3	876.588	9	876.588	5.39081e-05		61.4977
SM4	C46H87NO12S	SM4 18:2;O2/22:0;O	SM4 40:2;O3	876.588	10	876.588	0.000138746		158.28
SM4	C46H87NO12S	SM4 18:2;O2/22:0;O	SM4 40:2;O3	876.588	12	876.588	3.85701e-05		44.0002
SM4	C47H91NO11S	SM4 18:1;O2/23:0	SM4 41:1;O2	876.624	8	876.624	5.66915e-05		64.6703
SM4	C47H91NO11S	SM4 18:1;O2/23:0	SM4 41:1;O2	876.624	9	876.624	-3.34658e-05		-38.1758
SM4	C47H91NO11S	SM4 18:1;O2/23:0	SM4 41:1;O2	876.624	10	876.624	4.73778e-05		54.0458
SM4	C47H91NO11S	SM4 18:1;O2/23:0	SM4 41:1;O2	876.624	12	876.624	-4.3027e-05		-49.0826
SM4	C46H89NO12S	SM4 18:1;O2/22:0;O	SM4 40:1;O3	878.603	8	878.603	-0.000144514	yes	-164.481
SM4	C46H89NO12S	SM4 18:1;O2/22:0;O	SM4 40:1;O3	878.603	9	878.603	-3.47266e-05	yes	-39.5248
SM4	C46H89NO12S	SM4 18:1;O2/22:0;O	SM4 40:1;O3	878.603	10	878.603	-7.56782e-05	yes	-86.1347
SM4	C46H89NO12S	SM4 18:1;O2/22:0;O	SM4 40:1;O3	878.603	12	878.603	6.03502e-05	yes	68.6888
SM4	C48H89NO11S	SM4 18:2;O2/24:1	SM4 42:3;O2	886.608	8	886.608	-1.44293e-05	yes	-16.2747
SM4	C48H89NO11S	SM4 18:2;O2/24:1	SM4 42:3;O2	886.608	9	886.608	-3.8546e-05		-43.4758
SM4	C48H89NO11S	SM4 18:2;O2/24:1	SM4 42:3;O2	886.608	10	886.608	2.08816e-06		2.35522
SM4	C48H89NO11S	SM4 18:2;O2/24:1	SM4 42:3;O2	886.608	12	886.608	-1.92932e-05		-21.7607
SM4	C48H91NO11S	SM4 18:1;O2/24:1	SM4 42:2;O2	888.624	8	888.624	-0.000179619	yes	-202.131
SM4	C48H91NO11S	SM4 18:1;O2/24:1	SM4 42:2;O2	888.624	9	888.624	-0.000224379	yes	-252.501
SM4	C48H91NO11S	SM4 18:1;O2/24:1	SM4 42:2;O2	888.624	10	888.624	-0.000117506	yes	-132.234
SM4	C48H91NO11S	SM4 18:1;O2/24:1	SM4 42:2;O2	888.624	12	888.624	-8.56446e-05	yes	-96.3789
SM4	C47H89NO12S	SM4 18:2;O2/23:0;O	SM4 41:2;O3	890.603	8	890.603	-0.000315197		-353.914
SM4	C47H89NO12S	SM4 18:2;O2/23:0;O	SM4 41:2;O3	890.603	9	890.603	-3.33669e-05		-37.4655
SM4	C47H89NO12S	SM4 18:2;O2/23:0;O	SM4 41:2;O3	890.603	10	890.603	-0.000216979		-243.631
SM4	C47H89NO12S	SM4 18:2;O2/23:0;O	SM4 41:2;O3	890.603	12	890.603	-2.58009e-05		-28.9702
SM4	C48H93NO11S	SM4 18:1;O2/24:0	SM4 42:1;O2	890.64	8	890.639	-0.000215406	yes	-241.855
SM4	C48H93NO11S	SM4 18:1;O2/24:0	SM4 42:1;O2	890.64	9	890.64	-9.37204e-05	yes	-105.228
SM4	C48H93NO11S	SM4 18:1;O2/24:0	SM4 42:1;O2	890.64	10	890.64	-0.000130255	yes	-146.249
SM4	C48H93NO11S	SM4 18:1;O2/24:0	SM4 42:1;O2	890.64	12	890.64	-9.56758e-07	yes	-1.07424
SM4	C47H91NO12S	SM4 18:1;O2/23:1;O	SM4 41:1;O3	892.619	8	892.618	-0.000468886	yes	-525.293
SM4	C47H91NO12S	SM4 18:1;O2/23:1;O	SM4 41:1;O3	892.619	9	892.618	-0.000474377	yes	-531.444
SM4	C47H91NO12S	SM4 18:1;O2/23:1;O	SM4 41:1;O3	892.619	10	892.619	-0.000362063	yes	-405.619
SM4	C47H91NO12S	SM4 18:1;O2/23:1;O	SM4 41:1;O3	892.619	12	892.619	-0.000260809	yes	-292.185
SM4	C46H91NO13S	SM4 18:0;O3/22:0;O	SM4 40:0;O4	896.614	8	896.614	-0.000138376	yes	-154.332
SM4	C46H91NO13S	SM4 18:0;O3/22:0;O	SM4 40:0;O4	896.614	9	896.614	-0.000263338	yes	-293.703
SM4	C46H91NO13S	SM4 18:0;O3/22:0;O	SM4 40:0;O4	896.614	10	896.614	-0.000127693	yes	-142.417
SM4	C46H91NO13S	SM4 18:0;O3/22:0;O	SM4 40:0;O4	896.614	12	896.614	-0.0001833	yes	-204.436
SM4	C48H89NO12S	SM4 18:2;O2/24:1;O	SM4 42:3;O3	902.603	8	902.603	2.92874e-05		32.4477
SM4	C48H89NO12S	SM4 18:2;O2/24:1;O	SM4 42:3;O3	902.603	9	902.603	-1.70493e-05		-18.889
SM4	C48H89NO12S	SM4 18:2;O2/24:1;O	SM4 42:3;O3	902.603	10	902.603	4.71789e-05		52.2698
SM4	C48H89NO12S	SM4 18:2;O2/24:1;O	SM4 42:3;O3	902.603	12	902.603	-7.70378e-05		-85.3507
SM4	C48H91NO12S	SM4 18:1;O2/24:1;O	SM4 42:2;O3	904.619	8	904.619	8.10224e-05	yes	89.5652
SM4	C48H91NO12S	SM4 18:1;O2/24:1;O	SM4 42:2;O3	904.619	9	904.619	-7.30615e-05	yes	-80.765
SM4	C48H91NO12S	SM4 18:1;O2/24:1;O	SM4 42:2;O3	904.619	10	904.619	0.00012967	yes	143.342
SM4	C48H91NO12S	SM4 18:1;O2/24:1;O	SM4 42:2;O3	904.619	12	904.619	-3.01648e-05	yes	-33.3453
SM4	C49H95NO11S	SM4 18:1;O2/25:0	SM4 43:1;O2	904.655	8	904.655	4.64162e-06		5.13082
SM4	C49H95NO11S	SM4 18:1;O2/25:0	SM4 43:1;O2	904.655	9	904.655	-0.000469273		-518.731
SM4	C49H95NO11S	SM4 18:1;O2/25:0	SM4 43:1;O2	904.655	10	904.655	7.06227e-06		7.80659
SM4	C49H95NO11S	SM4 18:1;O2/25:0	SM4 43:1;O2	904.655	12	904.655	-5.74142e-06		-6.34652
SM4	C48H93NO12S	SM4 18:1;O2/24:0;O	SM4 42:1;O3	906.635	8	906.634	-0.000186003	yes	-205.158
SM4	C48H93NO12S	SM4 18:1;O2/24:0;O	SM4 42:1;O3	906.635	9	906.634	-0.000122606		-135.231
SM4	C48H93NO12S	SM4 18:1;O2/24:0;O	SM4 42:1;O3	906.635	10	906.634	-0.000126573	yes	-139.608
SM4	C48H93NO12S	SM4 18:1;O2/24:0;O	SM4 42:1;O3	906.635	12	906.635	1.88109e-05		20.7481
SM4	C50H95NO11S	SM4 18:2;O2/26:0	SM4 44:2;O2	916.655	8	916.655	-3.22104e-05	yes	-35.1391
SM4	C50H95NO11S	SM4 18:2;O2/26:0	SM4 44:2;O2	916.655	9	916.655	-0.000483866		-527.86
SM4	C50H95NO11S	SM4 18:2;O2/26:0	SM4 44:2;O2	916.655	10	916.655	-4.83759e-05	yes	-52.7744
SM4	C50H95NO11S	SM4 18:2;O2/26:0	SM4 44:2;O2	916.655	12	916.655	-3.71803e-05		-40.5608
SM4	C49H93NO12S	SM4 18:2;O2/25:0;O	SM4 43:2;O3	918.635	8	918.634	-0.000845982		-920.913
SM4	C49H93NO12S	SM4 18:2;O2/25:0;O	SM4 43:2;O3	918.635	9	918.635	2.4799e-05		26.9955
SM4	C49H93NO12S	SM4 18:2;O2/25:0;O	SM4 43:2;O3	918.635	10	918.634	-0.000804778		-876.059
SM4	C49H93NO12S	SM4 18:2;O2/25:0;O	SM4 43:2;O3	918.635	12	918.635	0.000340574		370.74
SM4	C50H97NO11S	SM4 18:1;O2/26:0	SM4 44:1;O2	918.671	8	918.671	9.50445e-05		103.459
SM4	C50H97NO11S	SM4 18:1;O2/26:0	SM4 44:1;O2	918.671	9	918.671	-6.96895e-05		-75.8591
SM4	C50H97NO11S	SM4 18:1;O2/26:0	SM4 44:1;O2	918.671	10	918.671	7.69195e-05		83.7291
SM4	C50H97NO11S	SM4 18:1;O2/26:0	SM4 44:1;O2	918.671	12	918.671	1.01142e-05		11.0096
SM4	C49H95NO12S	SM4 18:1;O2/25:0;O	SM4 43:1;O3	920.65	8	920.65	-0.000172022		-186.848
SM4	C49H95NO12S	SM4 18:1;O2/25:0;O	SM4 43:1;O3	920.65	9	920.65	-0.000184732		-200.654
SM4	C49H95NO12S	SM4 18:1;O2/25:0;O	SM4 43:1;O3	920.65	10	920.65	-0.000132266		-143.666
SM4	C49H95NO12S	SM4 18:1;O2/25:0;O	SM4 43:1;O3	920.65	12	920.65	-0.000176156		-191.339
SM4	C48H93NO13S	SM4 18:0;O3/24:1;O	SM4 42:1;O4	922.629	8	922.629	-4.3796e-05	yes	-47.4687
SM4	C48H93NO13S	SM4 18:0;O3/24:1;O	SM4 42:1;O4	922.629	9	922.629	-0.000154243		-167.177
SM4	C48H93NO13S	SM4 18:0;O3/24:1;O	SM4 42:1;O4	922.629	10	922.629	-1.65953e-06	yes	-1.7987
SM4	C48H93NO13S	SM4 18:0;O3/24:1;O	SM4 42:1;O4	922.629	12	922.629	-1.59891e-05		-17.33
SM4	C48H95NO13S	SM4 18:0;O3/24:0;O	SM4 42:0;O4	924.645	8	924.645	-3.48617e-05	yes	-37.7028
SM4	C48H95NO13S	SM4 18:0;O3/24:0;O	SM4 42:0;O4	924.645	9	924.645	-0.000162431		-175.668
SM4	C48H95NO13S	SM4 18:0;O3/24:0;O	SM4 42:0;O4	924.645	10	924.645	-4.73469e-05	yes	-51.2055
SM4	C48H95NO13S	SM4 18:0;O3/24:0;O	SM4 42:0;O4	924.645	12	924.645	-0.000118174	yes	-127.804
SM4	C50H97NO12S	SM4 18:1;O2/26:0;O	SM4 44:1;O3	934.666	8	934.666	-0.000221016	yes	-236.465
SM4	C50H97NO12S	SM4 18:1;O2/26:0;O	SM4 44:1;O3	934.666	9	934.666	-0.000312214	yes	-334.038
SM4	C50H97NO12S	SM4 18:1;O2/26:0;O	SM4 44:1;O3	934.666	10	934.666	-0.000193274	yes	-206.784
SM4	C50H97NO12S	SM4 18:1;O2/26:0;O	SM4 44:1;O3	934.666	12	934.666	-0.00026297		-281.352
SM3	C46H87NO16S	SM3 18:1;O2/16:0	SM3 34:1;O2	940.567	8	940.567	9.92251e-05		105.495
SM3	C46H87NO16S	SM3 18:1;O2/16:0	SM3 34:1;O2	940.567	9	940.567	9.63118e-05	yes	102.398
SM3	C46H87NO16S	SM3 18:1;O2/16:0	SM3 34:1;O2	940.567	10	940.567	9.40391e-05		99.9812
SM3	C46H87NO16S	SM3 18:1;O2/16:0	SM3 34:1;O2	940.567	12	940.567	0.000210277		223.564
SM3	C46H87NO17S	SM3 18:1;O2/16:0;O	SM3 34:1;O3	956.562	8	956.562	0.000145976		152.605
SM3	C46H87NO17S	SM3 18:1;O2/16:0;O	SM3 34:1;O3	956.562	9	956.562	0.000230378		240.839
SM3	C46H87NO17S	SM3 18:1;O2/16:0;O	SM3 34:1;O3	956.562	10	956.562	0.000118486		123.867
SM3	C46H87NO17S	SM3 18:1;O2/16:0;O	SM3 34:1;O3	956.562	12	956.562	4.33193e-06		4.52865
SM3	C48H91NO16S	SM3 18:1;O2/18:0	SM3 36:1;O2	968.599	8	968.598	-0.000276903		-285.88
SM3	C48H91NO16S	SM3 18:1;O2/18:0	SM3 36:1;O2	968.599	9	968.598	-0.000448509		-463.049
SM3	C48H91NO16S	SM3 18:1;O2/18:0	SM3 36:1;O2	968.599	10	968.598	-0.000240937		-248.748
SM3	C48H91NO16S	SM3 18:1;O2/18:0	SM3 36:1;O2	968.599	12	968.598	-0.000159415		-164.583
SM3	C50H95NO16S	SM3 18:1;O2/20:0	SM3 38:1;O2	996.63	8	996.63	4.43333e-05	yes	44.4832
SM3	C50H95NO16S	SM3 18:1;O2/20:0	SM3 38:1;O2	996.63	9	996.63	-5.0143e-05	yes	-50.3126
SM3	C50H95NO16S	SM3 18:1;O2/20:0	SM3 38:1;O2	996.63	10	996.63	2.89965e-05	yes	29.0946
SM3	C50H95NO16S	SM3 18:1;O2/20:0	SM3 38:1;O2	996.63	12	996.63	1.03988e-06	yes	1.04339
SM3	C50H95NO17S	SM3 18:1;O2/20:0;O	SM3 38:1;O3	1012.62	8	1012.62	8.16658e-05	yes	80.6476
SM3	C50H95NO17S	SM3 18:1;O2/20:0;O	SM3 38:1;O3	1012.62	9	1012.62	-0.000310847		-306.972
SM3	C50H95NO17S	SM3 18:1;O2/20:0;O	SM3 38:1;O3	1012.62	10	1012.62	4.46522e-05	yes	44.0955
SM3	C50H95NO17S	SM3 18:1;O2/20:0;O	SM3 38:1;O3	1012.62	12	1012.62	-0.00012458		-123.027
SM3	C50H97NO17S	SM3 18:0;O3/20:0	SM3 38:0;O3	1014.64	8	1014.64	-0.0011908		-1173.62
SM3	C50H97NO17S	SM3 18:0;O3/20:0	SM3 38:0;O3	1014.64	9	NA	NA		NA
SM3	C50H97NO17S	SM3 18:0;O3/20:0	SM3 38:0;O3	1014.64	10	1014.64	-0.00041492		-408.933
SM3	C50H97NO17S	SM3 18:0;O3/20:0	SM3 38:0;O3	1014.64	12	1014.64	0.000560495		552.407
SM3	C52H97NO16S	SM3 18:2;O2/22:0	SM3 40:2;O2	1022.65	8	1022.65	0.000138384		135.32
SM3	C52H97NO16S	SM3 18:2;O2/22:0	SM3 40:2;O2	1022.65	9	1022.64	-0.000678728		-663.698
SM3	C52H97NO16S	SM3 18:2;O2/22:0	SM3 40:2;O2	1022.65	10	1022.65	0.000126033		123.242
SM3	C52H97NO16S	SM3 18:2;O2/22:0	SM3 40:2;O2	1022.65	12	1022.65	0.000397577		388.773
SM3	C52H99NO16S	SM3 18:1;O2/22:0	SM3 40:1;O2	1024.66	8	1024.66	0.000143301	yes	139.852
SM3	C52H99NO16S	SM3 18:1;O2/22:0	SM3 40:1;O2	1024.66	9	1024.66	4.31009e-05	yes	42.0635
SM3	C52H99NO16S	SM3 18:1;O2/22:0	SM3 40:1;O2	1024.66	10	1024.66	6.69239e-05	yes	65.3132
SM3	C52H99NO16S	SM3 18:1;O2/22:0	SM3 40:1;O2	1024.66	12	1024.66	-2.76536e-05	yes	-26.988
SM3	C52H97NO17S	SM3 18:2;O2/22:0;O	SM3 40:2;O3	1038.64	8	1038.64	-0.000424083		-408.305
SM3	C52H97NO17S	SM3 18:2;O2/22:0;O	SM3 40:2;O3	1038.64	9	1038.64	-0.000334963		-322.501
SM3	C52H97NO17S	SM3 18:2;O2/22:0;O	SM3 40:2;O3	1038.64	10	1038.64	-0.000843499		-812.118
SM3	C52H97NO17S	SM3 18:2;O2/22:0;O	SM3 40:2;O3	1038.64	12	1038.64	-0.000784734		-755.54
SM3	C53H101NO16S	SM3 18:1;O2/23:0	SM3 41:1;O2	1038.68	8	1038.68	-0.000177298		-170.696
SM3	C53H101NO16S	SM3 18:1;O2/23:0	SM3 41:1;O2	1038.68	9	1038.68	-0.000399593		-384.713
SM3	C53H101NO16S	SM3 18:1;O2/23:0	SM3 41:1;O2	1038.68	10	1038.68	-0.00032512		-313.014
SM3	C53H101NO16S	SM3 18:1;O2/23:0	SM3 41:1;O2	1038.68	12	1038.68	-0.00020817		-200.418
SM3	C52H99NO17S	SM3 18:1;O2/22:0;O	SM3 40:1;O3	1040.66	8	1040.66	0.000176758	yes	169.853
SM3	C52H99NO17S	SM3 18:1;O2/22:0;O	SM3 40:1;O3	1040.66	9	1040.66	4.11399e-05		39.5326
SM3	C52H99NO17S	SM3 18:1;O2/22:0;O	SM3 40:1;O3	1040.66	10	1040.66	0.000160755	yes	154.475
SM3	C52H99NO17S	SM3 18:1;O2/22:0;O	SM3 40:1;O3	1040.66	12	1040.66	3.78668e-05	yes	36.3874
SM3	C52H101NO17S	SM3 18:0;O3/22:0	SM3 40:0;O3	1042.67	8	1042.67	0.000257822		247.271
SM3	C52H101NO17S	SM3 18:0;O3/22:0	SM3 40:0;O3	1042.67	9	1042.67	1.79428e-05		17.2085
SM3	C52H101NO17S	SM3 18:0;O3/22:0	SM3 40:0;O3	1042.67	10	1042.67	5.70095e-05		54.6764
SM3	C52H101NO17S	SM3 18:0;O3/22:0	SM3 40:0;O3	1042.67	12	1042.67	0.000205498		197.088
SM3	C54H99NO16S	SM3 18:2;O2/24:1	SM3 42:3;O2	1048.66	8	1048.66	-7.22733e-06		-6.89196
SM3	C54H99NO16S	SM3 18:2;O2/24:1	SM3 42:3;O2	1048.66	9	1048.66	0.000826027		787.697
SM3	C54H99NO16S	SM3 18:2;O2/24:1	SM3 42:3;O2	1048.66	10	1048.66	-0.000518555		-494.492
SM3	C54H99NO16S	SM3 18:2;O2/24:1	SM3 42:3;O2	1048.66	12	1048.66	-0.00110429		-1053.04
SM3	C54H101NO16S	SM3 18:2;O2/24:0	SM3 42:2;O2	1050.68	8	1050.68	0.000250918	yes	238.816
SM3	C54H101NO16S	SM3 18:2;O2/24:0	SM3 42:2;O2	1050.68	9	1050.68	4.13775e-05	yes	39.3818
SM3	C54H101NO16S	SM3 18:2;O2/24:0	SM3 42:2;O2	1050.68	10	1050.68	0.00020068	yes	191.001
SM3	C54H101NO16S	SM3 18:2;O2/24:0	SM3 42:2;O2	1050.68	12	1050.68	0.000121801	yes	115.926
SM3	C54H103NO16S	SM3 18:1;O2/24:0	SM3 42:1;O2	1052.69	8	1052.69	9.47702e-06	yes	9.00265
SM3	C54H103NO16S	SM3 18:1;O2/24:0	SM3 42:1;O2	1052.69	9	1052.69	-0.000257329	yes	-244.449
SM3	C54H103NO16S	SM3 18:1;O2/24:0	SM3 42:1;O2	1052.69	10	1052.69	-9.79086e-05	yes	-93.0078
SM3	C54H103NO16S	SM3 18:1;O2/24:0	SM3 42:1;O2	1052.69	12	1052.69	-0.000260471	yes	-247.433
SM3	C53H101NO17S	SM3 18:1;O2/23:0;O	SM3 41:1;O3	1054.67	8	1054.67	3.71398e-05		35.2146
SM3	C53H101NO17S	SM3 18:1;O2/23:0;O	SM3 41:1;O3	1054.67	9	1054.67	-0.0014466		-1371.61
SM3	C53H101NO17S	SM3 18:1;O2/23:0;O	SM3 41:1;O3	1054.67	10	1054.67	-0.000196265		-186.091
SM3	C53H101NO17S	SM3 18:1;O2/23:0;O	SM3 41:1;O3	1054.67	12	1054.67	-0.00079929		-757.857
SM3	C52H101NO18S	SM3 18:0;O3/22:0;O	SM3 40:0;O4	1058.67	8	1058.67	0.000235693		222.632
SM3	C52H101NO18S	SM3 18:0;O3/22:0;O	SM3 40:0;O4	1058.67	9	1058.67	-0.00057975		-547.623
SM3	C52H101NO18S	SM3 18:0;O3/22:0;O	SM3 40:0;O4	1058.67	10	1058.67	5.00501e-05		47.2765
SM3	C52H101NO18S	SM3 18:0;O3/22:0;O	SM3 40:0;O4	1058.67	12	1058.67	-0.000107246		-101.302
SM3	C54H101NO17S	SM3 18:2;O2/24:0;O	SM3 42:2;O3	1066.67	8	1066.67	-0.000126143		-118.258
SM3	C54H101NO17S	SM3 18:2;O2/24:0;O	SM3 42:2;O3	1066.67	9	1066.67	-0.000132923		-124.614
SM3	C54H101NO17S	SM3 18:2;O2/24:0;O	SM3 42:2;O3	1066.67	10	1066.67	-0.000144548		-135.513
SM3	C54H101NO17S	SM3 18:2;O2/24:0;O	SM3 42:2;O3	1066.67	12	1066.67	-0.000692412		-649.133
SM3	C55H105NO16S	SM3 18:1;O2/25:0	SM3 43:1;O2	1066.71	8	1066.71	0.0001866		174.93
SM3	C55H105NO16S	SM3 18:1;O2/25:0	SM3 43:1;O2	1066.71	9	NA	NA		NA
SM3	C55H105NO16S	SM3 18:1;O2/25:0	SM3 43:1;O2	1066.71	10	1066.71	-2.27047e-05		-21.2848
SM3	C55H105NO16S	SM3 18:1;O2/25:0	SM3 43:1;O2	1066.71	12	1066.71	-6.13113e-05		-57.4771
SM3	C54H103NO17S	SM3 18:1;O2/24:0;O	SM3 42:1;O3	1068.69	8	1068.69	0.000210835		197.284
SM3	C54H103NO17S	SM3 18:1;O2/24:0;O	SM3 42:1;O3	1068.69	9	1068.69	-9.84329e-06		-9.21063
SM3	C54H103NO17S	SM3 18:1;O2/24:0;O	SM3 42:1;O3	1068.69	10	1068.69	0.000152672		142.859
SM3	C54H103NO17S	SM3 18:1;O2/24:0;O	SM3 42:1;O3	1068.69	12	1068.69	-7.64815e-06		-7.15659
SM3	C54H105NO17S	SM3 18:0;O3/24:0	SM3 42:0;O3	1070.7	8	1070.7	0.000453346		423.41
SM3	C54H105NO17S	SM3 18:0;O3/24:0	SM3 42:0;O3	1070.7	9	1070.7	4.19993e-05		39.2259
SM3	C54H105NO17S	SM3 18:0;O3/24:0	SM3 42:0;O3	1070.7	10	1070.7	0.000117356		109.607
SM3	C54H105NO17S	SM3 18:0;O3/24:0	SM3 42:0;O3	1070.7	12	1070.7	0.000274058		255.961
SM3	C56H107NO16S	SM3 18:1;O2/26:0	SM3 44:1;O2	1080.72	8	1080.72	0.000219384	yes	202.997
SM3	C56H107NO16S	SM3 18:1;O2/26:0	SM3 44:1;O2	1080.72	9	1080.72	-0.00255814		-2367.06
SM3	C56H107NO16S	SM3 18:1;O2/26:0	SM3 44:1;O2	1080.72	10	1080.72	0.000115107	yes	106.509
SM3	C56H107NO16S	SM3 18:1;O2/26:0	SM3 44:1;O2	1080.72	12	1080.72	3.2667e-05	yes	30.227
SM3	C54H103NO18S	SM3 18:0;O3/24:1;O	SM3 42:1;O4	1084.68	8	1084.68	0.00115736		1067
SM3	C54H103NO18S	SM3 18:0;O3/24:1;O	SM3 42:1;O4	1084.68	9	1084.68	-0.0012611		-1162.64
SM3	C54H103NO18S	SM3 18:0;O3/24:1;O	SM3 42:1;O4	1084.68	10	1084.68	-0.000184001		-169.636
SM3	C54H103NO18S	SM3 18:0;O3/24:1;O	SM3 42:1;O4	1084.68	12	1084.68	-0.000322206		-297.051
SM3	C54H105NO18S	SM3 18:0;O3/24:0;O	SM3 42:0;O4	1086.7	8	1086.7	0.000621592		572.001
SM3	C54H105NO18S	SM3 18:0;O3/24:0;O	SM3 42:0;O4	1086.7	9	NA	NA		NA
SM3	C54H105NO18S	SM3 18:0;O3/24:0;O	SM3 42:0;O4	1086.7	10	1086.7	0.000220632		203.03
SM3	C54H105NO18S	SM3 18:0;O3/24:0;O	SM3 42:0;O4	1086.7	12	1086.7	8.36903e-06		7.70134
SB1a	C60H110N2O29S2	SB1a 18:1;O2/16:0	SB1a 34:1;O2	1305.7	8	1305.7	0.000880766		635.631
SB1a	C60H110N2O29S2	SB1a 18:1;O2/16:0	SB1a 34:1;O2	1305.7	9	1305.7	0.00131177		946.679
SB1a	C60H110N2O29S2	SB1a 18:1;O2/16:0	SB1a 34:1;O2	1305.7	10	1305.7	0.00085426		616.502
SB1a	C60H110N2O29S2	SB1a 18:1;O2/16:0	SB1a 34:1;O2	1305.7	12	1305.7	0.00281271		2029.88
SB1a	C60H110N2O30S2	SB1a 18:1;O2/16:0;O	SB1a 34:1;O3	1321.69	8	1321.69	-0.00116205		-829.06
SB1a	C60H110N2O30S2	SB1a 18:1;O2/16:0;O	SB1a 34:1;O3	1321.69	9	1321.69	-0.00559144		-3989.18
SB1a	C60H110N2O30S2	SB1a 18:1;O2/16:0;O	SB1a 34:1;O3	1321.69	10	1321.7	0.00142651		1017.73
SB1a	C60H110N2O30S2	SB1a 18:1;O2/16:0;O	SB1a 34:1;O3	1321.69	12	1321.7	0.00177057		1263.21
SB1a	C60H112N2O30S2	SB1a 18:0;O2/16:0;O	SB1a 34:0;O3	1323.71	8	1323.71	-0.0010532		-750.319
SB1a	C60H112N2O30S2	SB1a 18:0;O2/16:0;O	SB1a 34:0;O3	1323.71	9	1323.71	0.000208874		148.806
SB1a	C60H112N2O30S2	SB1a 18:0;O2/16:0;O	SB1a 34:0;O3	1323.71	10	1323.71	-0.00298516		-2126.69
SB1a	C60H112N2O30S2	SB1a 18:0;O2/16:0;O	SB1a 34:0;O3	1323.71	12	1323.71	-0.000484346		-345.057
SB1a	C62H114N2O29S2	SB1a 18:1;O2/18:0	SB1a 36:1;O2	1333.73	8	1333.73	0.00244609		1730.29
SB1a	C62H114N2O29S2	SB1a 18:1;O2/18:0	SB1a 36:1;O2	1333.73	9	1333.73	-0.00107477		-760.259
SB1a	C62H114N2O29S2	SB1a 18:1;O2/18:0	SB1a 36:1;O2	1333.73	10	1333.73	-0.00104793		-741.272
SB1a	C62H114N2O29S2	SB1a 18:1;O2/18:0	SB1a 36:1;O2	1333.73	12	1333.73	-0.0016203		-1146.15
SB1a	C64H118N2O29S2	SB1a 18:1;O2/20:0	SB1a 38:1;O2	1361.76	8	1361.76	-0.000495205	yes	-343.483
SB1a	C64H118N2O29S2	SB1a 18:1;O2/20:0	SB1a 38:1;O2	1361.76	9	1361.76	-0.00153106		-1061.97
SB1a	C64H118N2O29S2	SB1a 18:1;O2/20:0	SB1a 38:1;O2	1361.76	10	1361.76	0.00133686	yes	927.271
SB1a	C64H118N2O29S2	SB1a 18:1;O2/20:0	SB1a 38:1;O2	1361.76	12	1361.76	-0.00256836		-1781.45
SB1a	C63H116N2O30S2	SB1a 18:1;O2/19:0;O	SB1a 37:1;O3	1363.74	8	1363.74	0.00207641		1438.26
SB1a	C63H116N2O30S2	SB1a 18:1;O2/19:0;O	SB1a 37:1;O3	1363.74	9	1363.74	-0.0038609		-2674.31
SB1a	C63H116N2O30S2	SB1a 18:1;O2/19:0;O	SB1a 37:1;O3	1363.74	10	1363.74	0.000755291		523.164
SB1a	C63H116N2O30S2	SB1a 18:1;O2/19:0;O	SB1a 37:1;O3	1363.74	12	1363.74	-0.00538921		-3732.92
SB1a	C65H120N2O29S2	SB1a 18:1;O2/21:0	SB1a 39:1;O2	1375.78	8	1375.78	0.00386683		2656.27
SB1a	C65H120N2O29S2	SB1a 18:1;O2/21:0	SB1a 39:1;O2	1375.78	9	#VALUE!	NA		NA
SB1a	C65H120N2O29S2	SB1a 18:1;O2/21:0	SB1a 39:1;O2	1375.78	10	1375.78	0.00206504		1418.56
SB1a	C65H120N2O29S2	SB1a 18:1;O2/21:0	SB1a 39:1;O2	1375.78	12	1375.77	-0.00320489		-2201.56
SB1a	C64H118N2O30S2	SB1a 18:0;O3/20:0	SB1a 38:1;O3	1377.76	8	1377.76	-0.00547163	yes	2837.22
SB1a	C64H118N2O30S2	SB1a 18:0;O3/20:0	SB1a 38:1;O3	1377.76	9	1377.76	0.00141669		565.412
SB1a	C64H118N2O30S2	SB1a 18:0;O3/20:0	SB1a 38:1;O3	1377.76	10	1377.76	0.00358726		2104.14
SB1a	C64H118N2O30S2	SB1a 18:0;O3/20:0	SB1a 38:1;O3	1377.76	12	NA	NA		#VALUE!
SB1a	C66H120N2O29S2	SB1a 18:2;O2/22:0	SB1a 40:2;O2	1387.78	8	1387.78	0.00170339		1160.56
SB1a	C66H120N2O29S2	SB1a 18:2;O2/22:0	SB1a 40:2;O2	1387.78	9	1387.78	-0.00146132		-995.629
SB1a	C66H120N2O29S2	SB1a 18:2;O2/22:0	SB1a 40:2;O2	1387.78	10	1387.78	-0.00168199		-1145.98
SB1a	C66H120N2O29S2	SB1a 18:2;O2/22:0	SB1a 40:2;O2	1387.78	12	1387.78	-0.00109091		-743.264
SB1a	C66H122N2O29S2	SB1a 18:1;O2/22:0	SB1a 40:1;O2	1389.79	8	1389.79	-0.000535174	yes	-364.126
SB1a	C66H122N2O29S2	SB1a 18:1;O2/22:0	SB1a 40:1;O2	1389.79	9	1389.8	0.00233917	yes	1591.54
SB1a	C66H122N2O29S2	SB1a 18:1;O2/22:0	SB1a 40:1;O2	1389.79	10	1389.79	0.00143307		975.041
SB1a	C66H122N2O29S2	SB1a 18:1;O2/22:0	SB1a 40:1;O2	1389.79	12	1389.79	-0.000504027		-342.934
SB1a	C66H120N2O30S2	SB1a 18:2;O2/22:0;O	SB1a 40:2;O3	1403.77	8	1403.77	0.00057217		385.629
SB1a	C66H120N2O30S2	SB1a 18:2;O2/22:0;O	SB1a 40:2;O3	1403.77	9	1403.77	0.00175651		1183.85
SB1a	C66H120N2O30S2	SB1a 18:2;O2/22:0;O	SB1a 40:2;O3	1403.77	10	1403.77	-0.00142685		-961.667
SB1a	C66H120N2O30S2	SB1a 18:2;O2/22:0;O	SB1a 40:2;O3	1403.77	12	1403.77	0.000434194		292.637
SB1a	C67H124N2O29S2	SB1a 18:1;O2/23:0	SB1a 41:1;O2	1403.81	8	1403.81	-0.00152272		-1026.25
SB1a	C67H124N2O29S2	SB1a 18:1;O2/23:0	SB1a 41:1;O2	1403.81	9	1403.81	-0.000179016		-120.649
SB1a	C67H124N2O29S2	SB1a 18:1;O2/23:0	SB1a 41:1;O2	1403.81	10	1403.81	0.00213953		1441.96
SB1a	C67H124N2O29S2	SB1a 18:1;O2/23:0	SB1a 41:1;O2	1403.81	12	1403.81	0.00328747		2215.63
SB1a	C66H122N2O30S2	SB1a 18:1;O2/22:0;O	SB1a 40:1;O3	1405.79	8	1405.79	0.00102223		688.026
SB1a	C66H122N2O30S2	SB1a 18:1;O2/22:0;O	SB1a 40:1;O3	1405.79	9	1405.79	0.00274392		1846.83
SB1a	C66H122N2O30S2	SB1a 18:1;O2/22:0;O	SB1a 40:1;O3	1405.79	10	1405.79	-0.000579216		-389.849
SB1a	C66H122N2O30S2	SB1a 18:1;O2/22:0;O	SB1a 40:1;O3	1405.79	12	1405.79	-0.0011391		-766.687
SB1a	C66H124N2O30S2	SB1a 18:0;O3/22:0	SB1a 40:0;O3	1407.8	8	1407.81	0.00227005		1525.82
SB1a	C66H124N2O30S2	SB1a 18:0;O3/22:0	SB1a 40:0;O3	1407.8	9	1407.81	0.00508177		3415.72
SB1a	C66H124N2O30S2	SB1a 18:0;O3/22:0	SB1a 40:0;O3	1407.8	10	1407.8	0.000255868		171.982
SB1a	C66H124N2O30S2	SB1a 18:0;O3/22:0	SB1a 40:0;O3	1407.8	12	1407.8	-0.000213709		-143.645
SB1a	C68H124N2O29S2	SB1a 18:1;O2/24:1	SB1a 42:2;O2	1415.81	8	1415.81	-0.000976449		-652.809
SB1a	C68H124N2O29S2	SB1a 18:1;O2/24:1	SB1a 42:2;O2	1415.81	9	1415.81	-0.000900596		-602.097
SB1a	C68H124N2O29S2	SB1a 18:1;O2/24:1	SB1a 42:2;O2	1415.81	10	1415.81	0.00206173		1378.38
SB1a	C68H124N2O29S2	SB1a 18:1;O2/24:1	SB1a 42:2;O2	1415.81	12	1415.81	0.000545722		364.844
	C68H126N2O26S	SB1a 18:1;O2/24:0	SB1a 42:1;O2	1417.82	8	1417.83	0.003543	yes	2498.9
	C68H126N2O26S	SB1a 18:1;O2/24:0	SB1a 42:1;O2	1417.82	9	1417.83	0.000463		326.557
	C68H126N2O26S	SB1a 18:1;O2/24:0	SB1a 42:1;O2	1417.82	10	1417.83	0.002733	yes	1927.6
	C68H126N2O26S	SB1a 18:1;O2/24:0	SB1a 42:1;O2	1417.82	12	1417.83	0.001603		1130.61
SB1a	C68H124N2O30S2	SB1a 18:1;O2/24:1;O	SB1a 42:2;O3	1431.8	8	1431.8	-0.000944042		-624.465
SB1a	C68H124N2O30S2	SB1a 18:1;O2/24:1;O	SB1a 42:2;O3	1431.8	9	1431.8	-0.000153243		-101.367
SB1a	C68H124N2O30S2	SB1a 18:1;O2/24:1;O	SB1a 42:2;O3	1431.8	10	1431.8	-0.000757489		-501.064
SB1a	C68H124N2O30S2	SB1a 18:1;O2/24:1;O	SB1a 42:2;O3	1431.8	12	1431.8	-0.000430557		-284.805
SB1a	C68H126N2O30S2	SB1a 18:1;O2/24:0;O	SB1a 42:1;O3	1433.82	8	1433.82	-0.000259154		-171.197
SB1a	C68H126N2O30S2	SB1a 18:1;O2/24:0;O	SB1a 42:1;O3	1433.82	9	1433.82	0.00165874		1095.76
SB1a	C68H126N2O30S2	SB1a 18:1;O2/24:0;O	SB1a 42:1;O3	1433.82	10	1433.82	0.000210291		138.918
SB1a	C68H126N2O30S2	SB1a 18:1;O2/24:0;O	SB1a 42:1;O3	1433.82	12	1433.82	0.000388375		256.56
