# Supplementary material for: A sulfatide-centered ultra-high-resolution magnetic resonance MALDI imaging benchmark dataset for MS1-based lipid annotation tools
Source: Gigascience. 2025 Dec 9;14:giaf150. doi: 10.1093/gigascience/giaf150 (PMC12766628; doi:10.1093/gigascience/giaf150)
Supplement: giaf150_Supplemental_Files [file giaf150_supplemental_files.zip › Supplementary_Dataset_5_Detailled_FDR_List.xlsx]

## Sheet: metaspace_FDRlevels_LM+SM
res	filename	db	formula	mz	fdr
80k	12w1	LM+SM	C40H75NO11S	776.499	0.138415
80k	12w1	LM+SM	C40H77NO11S	778.514	0.0423077
80k	12w1	LM+SM	C40H79NO11S	780.53	0.152049
80k	12w1	LM+SM	C41H77NO11S	790.514	0.152049
80k	12w1	LM+SM	C41H79NO11S	792.53	0.0357143
80k	12w1	LM+SM	C40H77NO12S	794.509	0.0466667
80k	12w1	LM+SM	C41H81NO11S	794.546	0.171181
80k	12w1	LM+SM	C41H80O12S	795.53	0.13642
80k	12w1	LM+SM	C40H79NO12S	796.525	0.152049
80k	12w1	LM+SM	C42H81NO11S	806.546	0.139412
80k	12w1	LM+SM	C40H79NO13S	812.52	0.154198
80k	12w1	LM+SM	C42H79NO12S	820.525	0.136232
80k	12w1	LM+SM	C42H81NO12S	822.541	0.13642
80k	12w1	LM+SM	C43H84O12S	823.561	0.152049
80k	12w1	LM+SM	C41H81NO11S	830.522	0.213095
80k	12w1	LM+SM	C44H83NO11S	832.561	0.143889
80k	12w1	LM+SM	C44H85NO11S	834.577	0.0535714
80k	12w1	LM+SM	C42H83NO13S	840.551	0.152049
80k	12w1	LM+SM	C44H83NO12S	848.556	0.152049
80k	12w1	LM+SM	C45H87NO11S	848.593	0.152049
80k	12w1	LM+SM	C44H85NO12S	850.572	0.025
80k	12w1	LM+SM	C44H87NO12S	852.588	0.126316
80k	12w1	LM+SM	C43H81NO11S	854.522	0.230702
80k	12w1	LM+SM	C43H83NO11S	856.538	0.230702
80k	12w1	LM+SM	C46H87NO11S	860.593	0.117925
80k	12w1	LM+SM	C46H89NO11S	862.608	0.0333333
80k	12w1	LM+SM	C45H87NO12S	864.588	0.154198
80k	12w1	LM+SM	C46H91NO11S	864.624	0.128462
80k	12w1	LM+SM	C44H87NO13S	868.583	0.0535714
80k	12w1	LM+SM	C46H87NO12S	876.588	0.0934211
80k	12w1	LM+SM	C47H91NO11S	876.624	0.157836
80k	12w1	LM+SM	C46H89NO12S	878.603	0.0333333
80k	12w1	LM+SM	C45H83NO11S	880.538	0.230702
80k	12w1	LM+SM	C46H91NO12S	880.619	0.0423077
80k	12w1	LM+SM	C45H85NO11S	882.554	0.42165
80k	12w1	LM+SM	C45H89NO13S	882.598	0.143889
80k	12w1	LM+SM	C45H87NO11S	884.569	0.230702
80k	12w1	LM+SM	C45H86O12S	885.553	0.275
80k	12w1	LM+SM	C48H89NO11S	886.608	0.152049
80k	12w1	LM+SM	C48H91NO11S	888.624	0.117925
80k	12w1	LM+SM	C47H89NO12S	890.603	0.139412
80k	12w1	LM+SM	C48H93NO11S	890.64	0.025
80k	12w1	LM+SM	C47H91NO12S	892.619	0.13642
80k	12w1	LM+SM	C48H95NO11S	892.655	0.152049
80k	12w1	LM+SM	C47H93NO12S	894.635	0.13642
80k	12w1	LM+SM	C46H91NO13S	896.614	0.0423077
80k	12w1	LM+SM	C48H89NO12S	902.603	0.165217
80k	12w1	LM+SM	C48H91NO12S	904.619	0.108163
80k	12w1	LM+SM	C49H95NO11S	904.655	0.128462
80k	12w1	LM+SM	C48H93NO12S	906.635	0.025
80k	12w1	LM+SM	C48H95NO12S	908.65	0.13642
80k	12w1	LM+SM	C47H93NO13S	910.629	0.0535714
80k	12w1	LM+SM	C49H97O8SP	911.634	0.336782
80k	12w1	LM+SM	C50H93NO11S	914.64	0.128462
80k	12w1	LM+SM	C50H95NO11S	916.655	0.0535714
80k	12w1	LM+SM	C50H97NO11S	918.671	0.0466667
80k	12w1	LM+SM	C48H93NO13S	922.629	0.0423077
80k	12w1	LM+SM	C48H95NO13S	924.645	0.0535714
80k	12w1	LM+SM	C50H97NO12S	934.666	0.103409
80k	12w1	LM+SM	C45H83NO17S	940.531	0.145109
80k	12w1	LM+SM	C46H87NO16S	940.567	0.154198
80k	12w1	LM+SM	C46H87NO17S	956.562	0.13642
80k	12w1	LM+SM	C50H95NO16S	996.63	0.13642
80k	12w1	LM+SM	C50H95NO17S	1012.62	0.094186
80k	12w1	LM+SM	C52H99NO16S	1024.66	0.0535714
80k	12w1	LM+SM	C52H101NO16S	1026.68	0.0661765
80k	12w1	LM+SM	C53H101NO16S	1038.68	0.0797297
80k	12w1	LM+SM	C52H99NO17S	1040.66	0.0714286
80k	12w1	LM+SM	C54H101NO16S	1050.68	0.152049
80k	12w1	LM+SM	C54H103NO16S	1052.69	0.0535714
80k	12w1	LM+SM	C54H105NO16S	1054.71	0.0535714
80k	12w1	LM+SM	C52H101NO18S	1058.67	0.0629032
80k	12w1	LM+SM	C55H105NO16S	1066.71	0.0535714
80k	12w1	LM+SM	C54H103NO17S	1068.69	0.0763889
80k	12w1	LM+SM	C56H105NO16S	1078.71	0.129545
80k	12w1	LM+SM	C56H107NO16S	1080.72	0.094186
80k	12w1	LM+SM	C68H126N2O26S	1417.82	0.191118
80k	60w1	LM+SM	C38H71NO11S	748.468	0.306972
80k	60w1	LM+SM	C40H75NO11S	776.499	0.436074
80k	60w1	LM+SM	C39H73NO12S	778.478	0.306948
80k	60w1	LM+SM	C40H77NO11S	778.514	0.176316
80k	60w1	LM+SM	C40H79NO11S	780.53	0.292154
80k	60w1	LM+SM	C41H77NO11S	790.514	0.394106
80k	60w1	LM+SM	C40H75NO12S	792.494	0.289071
80k	60w1	LM+SM	C41H79NO11S	792.53	0.09
80k	60w1	LM+SM	C40H77NO12S	794.509	0.176316
80k	60w1	LM+SM	C41H80O12S	795.53	0.275
80k	60w1	LM+SM	C40H79NO12S	796.525	0.345674
80k	60w1	LM+SM	C39H77NO11S	802.491	0.492478
80k	60w1	LM+SM	C42H79NO11S	804.53	0.296948
80k	60w1	LM+SM	C42H81NO11S	806.546	0.176316
80k	60w1	LM+SM	C41H79NO12S	808.525	0.475526
80k	60w1	LM+SM	C40H77NO13S	810.504	0.306972
80k	60w1	LM+SM	C41H81NO12S	810.541	0.27899
80k	60w1	LM+SM	C40H79NO13S	812.52	0.185227
80k	60w1	LM+SM	C43H81NO11S	818.546	0.292112
80k	60w1	LM+SM	C42H79NO12S	820.525	0.296948
80k	60w1	LM+SM	C43H83NO11S	820.561	0.274048
80k	60w1	LM+SM	C42H81NO12S	822.541	0.296948
80k	60w1	LM+SM	C43H84O12S	823.561	0.274048
80k	60w1	LM+SM	C42H83NO12S	824.556	0.305365
80k	60w1	LM+SM	C41H79NO11S	828.507	0.492478
80k	60w1	LM+SM	C41H81NO11S	830.522	0.492478
80k	60w1	LM+SM	C44H83NO11S	832.561	0.213924
80k	60w1	LM+SM	C44H85NO11S	834.577	0.203636
80k	60w1	LM+SM	C43H83NO12S	836.556	0.206061
80k	60w1	LM+SM	C44H87NO11S	836.593	0.284463
80k	60w1	LM+SM	C42H83NO13S	840.551	0.269336
80k	60w1	LM+SM	C44H81NO12S	846.541	0.316561
80k	60w1	LM+SM	C45H85NO11S	846.577	0.270623
80k	60w1	LM+SM	C44H83NO12S	848.556	0.306972
80k	60w1	LM+SM	C45H87NO11S	848.593	0.269336
80k	60w1	LM+SM	C44H85NO12S	850.572	0.176316
80k	60w1	LM+SM	C45H89NO11S	850.608	0.237443
80k	60w1	LM+SM	C43H83NO13S	852.551	0.295038
80k	60w1	LM+SM	C44H87NO12S	852.588	0.176316
80k	60w1	LM+SM	C43H81NO11S	854.522	0.492478
80k	60w1	LM+SM	C43H85NO13S	854.567	0.231176
80k	60w1	LM+SM	C43H83NO11S	856.538	0.492478
80k	60w1	LM+SM	C43H85NO11S	858.554	0.492478
80k	60w1	LM+SM	C46H85NO11S	858.577	0.347289
80k	60w1	LM+SM	C43H84O12S	859.538	0.492478
80k	60w1	LM+SM	C45H83NO12S	860.556	0.229348
80k	60w1	LM+SM	C46H87NO11S	860.593	0.306972
80k	60w1	LM+SM	C41H81NO13S	862.512	0.492478
80k	60w1	LM+SM	C45H85NO12S	862.572	0.237443
80k	60w1	LM+SM	C46H89NO11S	862.608	0.213924
80k	60w1	LM+SM	C45H87NO12S	864.588	0.176316
80k	60w1	LM+SM	C44H85NO13S	866.567	0.311266
80k	60w1	LM+SM	C45H89NO12S	866.603	0.213924
80k	60w1	LM+SM	C44H87NO13S	868.583	0.141176
80k	60w1	LM+SM	C47H89NO11S	874.608	0.292112
80k	60w1	LM+SM	C42H83NO13S	876.528	0.492478
80k	60w1	LM+SM	C46H87NO12S	876.588	0.338012
80k	60w1	LM+SM	C47H91NO11S	876.624	0.278525
80k	60w1	LM+SM	C46H89NO12S	878.603	0.109091
80k	60w1	LM+SM	C47H93NO11S	878.64	0.225
80k	60w1	LM+SM	C45H83NO11S	880.538	0.492478
80k	60w1	LM+SM	C45H87NO13S	880.583	0.280415
80k	60w1	LM+SM	C46H91NO12S	880.619	0.176316
80k	60w1	LM+SM	C45H85NO11S	882.554	0.492478
80k	60w1	LM+SM	C45H89NO13S	882.598	0.269336
80k	60w1	LM+SM	C45H87NO11S	884.569	0.492478
80k	60w1	LM+SM	C45H89NO11S	886.585	0.492478
80k	60w1	LM+SM	C48H89NO11S	886.608	0.280415
80k	60w1	LM+SM	C44H87NO12S	888.564	0.492478
80k	60w1	LM+SM	C47H87NO12S	888.588	0.280415
80k	60w1	LM+SM	C48H91NO11S	888.624	0.306972
80k	60w1	LM+SM	C43H85NO13S	890.544	0.492478
80k	60w1	LM+SM	C47H89NO12S	890.603	0.234737
80k	60w1	LM+SM	C48H93NO11S	890.64	0.280415
80k	60w1	LM+SM	C47H91NO12S	892.619	0.305365
80k	60w1	LM+SM	C46H89NO13S	894.598	0.350697
80k	60w1	LM+SM	C47H93NO12S	894.635	0.176316
80k	60w1	LM+SM	C45H83NO12S	896.533	0.492478
80k	60w1	LM+SM	C46H91NO13S	896.614	0.176316
80k	60w1	LM+SM	C48H89NO12S	902.603	0.234737
80k	60w1	LM+SM	C49H93NO11S	902.64	0.306972
80k	60w1	LM+SM	C44H87NO13S	904.559	0.492478
80k	60w1	LM+SM	C48H91NO12S	904.619	0.229348
80k	60w1	LM+SM	C49H95NO11S	904.655	0.295729
80k	60w1	LM+SM	C48H93NO12S	906.635	0.109091
80k	60w1	LM+SM	C49H97NO11S	906.671	0.274048
80k	60w1	LM+SM	C47H87NO11S	908.569	0.492478
80k	60w1	LM+SM	C47H91NO13S	908.614	0.274048
80k	60w1	LM+SM	C48H95NO12S	908.65	0.237443
80k	60w1	LM+SM	C44H81NO16S	910.52	0.26
80k	60w1	LM+SM	C47H89NO11S	910.585	0.492478
80k	60w1	LM+SM	C47H93NO13S	910.629	0.165789
80k	60w1	LM+SM	C49H97O8SP	911.634	0.492478
80k	60w1	LM+SM	C47H91NO11S	912.601	0.492478
80k	60w1	LM+SM	C50H93NO11S	914.64	0.271731
80k	60w1	LM+SM	C50H95NO11S	916.655	0.185227
80k	60w1	LM+SM	C45H89NO13S	918.575	0.492478
80k	60w1	LM+SM	C49H93NO12S	918.635	0.296948
80k	60w1	LM+SM	C50H97NO11S	918.671	0.201852
80k	60w1	LM+SM	C49H95NO12S	920.65	0.229348
80k	60w1	LM+SM	C48H93NO13S	922.629	0.231176
80k	60w1	LM+SM	C49H97NO12S	922.666	0.340695
80k	60w1	LM+SM	C45H83NO16S	924.536	0.274048
80k	60w1	LM+SM	C47H87NO12S	924.564	0.492478
80k	60w1	LM+SM	C48H91NO11S	924.601	0.492478
80k	60w1	LM+SM	C48H95NO13S	924.645	0.176316
80k	60w1	LM+SM	C48H93NO11S	926.616	0.492478
80k	60w1	LM+SM	C51H95NO11S	928.655	0.275
80k	60w1	LM+SM	C50H93NO12S	930.635	0.231176
80k	60w1	LM+SM	C50H95NO12S	932.65	0.229348
80k	60w1	LM+SM	C51H99NO11S	932.687	0.271622
80k	60w1	LM+SM	C50H97NO12S	934.666	0.225229
80k	60w1	LM+SM	C49H95NO13S	936.645	0.280415
80k	60w1	LM+SM	C50H99NO12S	936.682	0.213924
80k	60w1	LM+SM	C46H85NO16S	938.552	0.237443
80k	60w1	LM+SM	C49H97NO13S	938.661	0.1725
80k	60w1	LM+SM	C51H101O8SP	939.665	0.492478
80k	60w1	LM+SM	C46H87NO16S	940.567	0.201852
80k	60w1	LM+SM	C46H89NO16S	942.583	0.26
80k	60w1	LM+SM	C31H48N7O19SP3	946.187	0.213924
80k	60w1	LM+SM	C51H97NO12S	946.666	0.231176
80k	60w1	LM+SM	C52H101NO11S	946.702	0.231176
80k	60w1	LM+SM	C51H99NO12S	948.682	0.176316
80k	60w1	LM+SM	C50H97NO13S	950.661	0.225229
80k	60w1	LM+SM	C47H87NO16S	952.567	0.237443
80k	60w1	LM+SM	C50H99NO13S	952.676	0.206061
80k	60w1	LM+SM	C46H87NO17S	956.562	0.237443
80k	60w1	LM+SM	C45H87NO18S	960.557	0.255088
80k	60w1	LM+SM	C52H99NO12S	960.682	0.280415
80k	60w1	LM+SM	C52H101NO12S	962.697	0.234358
80k	60w1	LM+SM	C45H87NO16S	964.544	0.492478
80k	60w1	LM+SM	C48H89NO16S	966.583	0.213924
80k	60w1	LM+SM	C51H101NO13S	966.692	0.206061
80k	60w1	LM+SM	C48H91NO16S	968.599	0.274048
80k	60w1	LM+SM	C46H83NO16S	972.513	0.492478
80k	60w1	LM+SM	C45H83NO17S	976.508	0.492478
80k	60w1	LM+SM	C45H87NO17S	980.539	0.492478
80k	60w1	LM+SM	C49H91NO16S	980.599	0.213924
80k	60w1	LM+SM	C52H103NO13S	980.708	0.231176
80k	60w1	LM+SM	C48H89NO17S	982.578	0.225229
80k	60w1	LM+SM	C48H91NO17S	984.593	0.280415
80k	60w1	LM+SM	C47H91NO16S	992.575	0.492478
80k	60w1	LM+SM	C50H93NO16S	994.614	0.296948
80k	60w1	LM+SM	C45H87NO18S	996.534	0.492478
80k	60w1	LM+SM	C50H95NO16S	996.63	0.274048
80k	60w1	LM+SM	C52H99NO12S	996.658	0.492478
80k	60w1	LM+SM	C49H93NO17S	998.609	0.206061
80k	60w1	LM+SM	C50H97NO16S	998.646	0.206061
80k	60w1	LM+SM	C48H87NO16S	1000.54	0.492478
80k	60w1	LM+SM	C47H91NO17S	1008.57	0.492478
80k	60w1	LM+SM	C50H93NO17S	1010.61	0.234737
80k	60w1	LM+SM	C51H97NO16S	1010.65	0.256957
80k	60w1	LM+SM	C50H95NO17S	1012.62	0.176316
80k	60w1	LM+SM	C50H97NO17S	1014.64	0.275
80k	60w1	LM+SM	C49H91NO16S	1016.58	0.492478
80k	60w1	LM+SM	C49H95NO16S	1020.61	0.492478
80k	60w1	LM+SM	C52H97NO16S	1022.65	0.296948
80k	60w1	LM+SM	C47H91NO18S	1024.57	0.492478
80k	60w1	LM+SM	C51H95NO17S	1024.62	0.274048
80k	60w1	LM+SM	C52H99NO16S	1024.66	0.09
80k	60w1	LM+SM	C51H99NO17S	1028.66	0.229348
80k	60w1	LM+SM	C50H97NO18S	1030.64	0.284091
80k	60w1	LM+SM	C52H97NO17S	1038.64	0.229348
80k	60w1	LM+SM	C53H101NO16S	1038.68	0.225229
80k	60w1	LM+SM	C52H99NO17S	1040.66	0.288356
80k	60w1	LM+SM	C52H101NO17S	1042.67	0.196809
80k	60w1	LM+SM	C50H93NO17S	1046.59	0.492478
80k	60w1	LM+SM	C54H99NO16S	1048.66	0.225229
80k	60w1	LM+SM	C53H97NO17S	1050.64	0.237443
80k	60w1	LM+SM	C54H101NO16S	1050.68	0.304816
80k	60w1	LM+SM	C49H95NO18S	1052.6	0.492478
80k	60w1	LM+SM	C53H99NO17S	1052.66	0.225229
80k	60w1	LM+SM	C54H103NO16S	1052.69	0.180769
80k	60w1	LM+SM	C53H101NO17S	1054.67	0.282853
80k	60w1	LM+SM	C55H108O16S	1055.73	0.237443
80k	60w1	LM+SM	C53H103NO17S	1056.69	0.225229
80k	60w1	LM+SM	C52H101NO18S	1058.67	0.214375
80k	60w1	LM+SM	C54H99NO17S	1064.66	0.237443
80k	60w1	LM+SM	C54H101NO17S	1066.67	0.28916
80k	60w1	LM+SM	C55H105NO16S	1066.71	0.249103
80k	60w1	LM+SM	C54H103NO17S	1068.69	0.28489
80k	60w1	LM+SM	C54H105NO17S	1070.7	0.308568
80k	60w1	LM+SM	C53H103NO18S	1072.68	0.231176
80k	60w1	LM+SM	C56H103NO16S	1076.69	0.282853
80k	60w1	LM+SM	C55H101NO17S	1078.67	0.314725
80k	60w1	LM+SM	C56H105NO16S	1078.71	0.229348
80k	60w1	LM+SM	C55H103NO17S	1080.69	0.237443
80k	60w1	LM+SM	C56H107NO16S	1080.72	0.14
80k	60w1	LM+SM	C55H105NO17S	1082.7	0.237443
80k	60w1	LM+SM	C54H103NO18S	1084.68	0.274048
80k	60w1	LM+SM	C54H105NO18S	1086.7	0.229348
80k	60w1	LM+SM	C57H109NO16S	1094.74	0.206034
80k	60w1	LM+SM	C62H109NO10S	1094.75	0.492478
80k	60w1	LM+SM	C56H107NO17S	1096.72	0.206061
80k	60w1	LM+SM	C56H109NO17S	1098.73	0.225229
80k	60w1	LM+SM	C58H111NO16S	1108.76	0.225229
80k	60w1	LM+SM	C56H109NO18S	1114.73	0.231176
80k	60w1	LM+SM	C53H98N2O22S	1145.63	0.229348
80k	60w1	LM+SM	C53H98N2O23S	1161.62	0.229348
80k	60w1	LM+SM	C58H108N2O21S	1199.71	0.295729
80k	60w1	LM+SM	C60H112N2O21S	1227.74	0.237443
80k	60w1	LM+SM	C62H116N2O21S	1255.77	0.292857
80k	60w1	LM+SM	C62H116N2O22S	1271.77	0.28489
80k	60w1	LM+SM	C60H110N2O26S	1305.7	0.280415
80k	60w1	LM+SM	C60H110N2O27S	1321.69	0.269124
80k	60w1	LM+SM	C62H114N2O26S	1333.73	0.229348
80k	60w1	LM+SM	C64H116N2O26S	1359.75	0.296955
80k	60w1	LM+SM	C64H118N2O26S	1361.76	0.225229
80k	60w1	LM+SM	C64H120N2O26S	1363.78	0.312286
80k	60w1	LM+SM	C64H118N2O27S	1377.76	0.28489
80k	60w1	LM+SM	C65H118N2O27S	1389.76	0.231176
80k	60w1	LM+SM	C66H122N2O26S	1389.79	0.296948
80k	60w1	LM+SM	C64H120N2O28S	1395.77	0.267683
80k	60w1	LM+SM	C67H124N2O26S	1403.81	0.28489
80k	60w1	LM+SM	C66H122N2O27S	1405.79	0.274048
80k	60w1	LM+SM	C67H126N2O26S	1405.82	0.196809
80k	60w1	LM+SM	C66H124N2O27S	1407.8	0.32249
80k	60w1	LM+SM	C68H124N2O26S	1415.81	0.306972
80k	60w1	LM+SM	C63H118N2O28S	1417.73	0.492478
80k	60w1	LM+SM	C67H122N2O27S	1417.79	0.280415
80k	60w1	LM+SM	C68H126N2O26S	1417.82	0.28916
80k	60w1	LM+SM	C68H128N2O26S	1419.84	0.296948
80k	60w1	LM+SM	C66H124N2O28S	1423.8	0.282853
80k	60w1	LM+SM	C68H124N2O27S	1431.8	0.229348
80k	60w1	LM+SM	C68H126N2O27S	1433.82	0.231176
80k	60w1	LM+SM	C68H128N2O27S	1435.84	0.309462
80k	60w1	LM+SM	C70H130N2O26S	1445.86	0.269336
80k	60w1	LM+SM	C68H128N2O28S	1451.83	0.231176
80k	60w1	LM+SM	C68H122N2O30S2	1509.75	0.237443
80k	60w1	LM+SM	C66H122N2O30S2	1521.72	0.492478
80k	60w1	LM+SM	C67H124N2O30S2	1535.74	0.492478
80k	60w1	LM+SM	C70H126N2O30S2	1537.78	0.323021
80k	60w1	LM+SM	C69H130N2O29S2	1549.79	0.492478
80k	60w1	LM+SM	C71H134N2O31S2	1573.83	0.314725
80k	60w2	LM+SM	C30H59NO16S	720.348	0.259195
80k	60w2	LM+SM	C38H71NO12S	764.462	0.257665
80k	60w2	LM+SM	C40H75NO11S	776.499	0.3345
80k	60w2	LM+SM	C39H73NO12S	778.478	0.257737
80k	60w2	LM+SM	C40H77NO11S	778.514	0.114773
80k	60w2	LM+SM	C40H78O12S	781.514	0.212987
80k	60w2	LM+SM	C41H77NO11S	790.514	0.276915
80k	60w2	LM+SM	C41H79NO11S	792.53	0.10303
80k	60w2	LM+SM	C40H77NO12S	794.509	0.206818
80k	60w2	LM+SM	C41H80O12S	795.53	0.214957
80k	60w2	LM+SM	C40H79NO12S	796.525	0.262358
80k	60w2	LM+SM	C39H77NO11S	802.491	0.426849
80k	60w2	LM+SM	C42H79NO11S	804.53	0.197452
80k	60w2	LM+SM	C41H77NO12S	806.509	0.249372
80k	60w2	LM+SM	C42H81NO11S	806.546	0.10303
80k	60w2	LM+SM	C41H79NO12S	808.525	0.376238
80k	60w2	LM+SM	C41H81NO12S	810.541	0.232971
80k	60w2	LM+SM	C40H79NO13S	812.52	0.197078
80k	60w2	LM+SM	C42H79NO12S	820.525	0.206818
80k	60w2	LM+SM	C43H83NO11S	820.561	0.241077
80k	60w2	LM+SM	C42H81NO12S	822.541	0.245317
80k	60w2	LM+SM	C42H83NO12S	824.556	0.212987
80k	60w2	LM+SM	C41H79NO11S	828.507	0.426849
80k	60w2	LM+SM	C41H81NO11S	830.522	0.426849
80k	60w2	LM+SM	C44H83NO11S	832.561	0.251856
80k	60w2	LM+SM	C44H85NO11S	834.577	0.190116
80k	60w2	LM+SM	C43H83NO12S	836.556	0.25771
80k	60w2	LM+SM	C42H83NO13S	840.551	0.212987
80k	60w2	LM+SM	C44H81NO12S	846.541	0.304858
80k	60w2	LM+SM	C45H85NO11S	846.577	0.196535
80k	60w2	LM+SM	C44H83NO12S	848.556	0.245596
80k	60w2	LM+SM	C45H87NO11S	848.593	0.243544
80k	60w2	LM+SM	C44H85NO12S	850.572	0.114773
80k	60w2	LM+SM	C45H89NO11S	850.608	0.215882
80k	60w2	LM+SM	C43H83NO13S	852.551	0.245596
80k	60w2	LM+SM	C44H87NO12S	852.588	0.197078
80k	60w2	LM+SM	C43H81NO11S	854.522	0.426849
80k	60w2	LM+SM	C43H85NO13S	854.567	0.23377
80k	60w2	LM+SM	C43H83NO11S	856.538	0.426849
80k	60w2	LM+SM	C43H85NO11S	858.554	0.426849
80k	60w2	LM+SM	C46H85NO11S	858.577	0.266594
80k	60w2	LM+SM	C43H84O12S	859.538	0.426849
80k	60w2	LM+SM	C45H83NO12S	860.556	0.266594
80k	60w2	LM+SM	C46H87NO11S	860.593	0.257737
80k	60w2	LM+SM	C45H85NO12S	862.572	0.201176
80k	60w2	LM+SM	C46H89NO11S	862.608	0.120192
80k	60w2	LM+SM	C45H87NO12S	864.588	0.10303
80k	60w2	LM+SM	C44H85NO13S	866.567	0.289278
80k	60w2	LM+SM	C45H89NO12S	866.603	0.212987
80k	60w2	LM+SM	C44H87NO13S	868.583	0.140625
80k	60w2	LM+SM	C47H89NO11S	874.608	0.212987
80k	60w2	LM+SM	C46H87NO12S	876.588	0.285166
80k	60w2	LM+SM	C47H91NO11S	876.624	0.243373
80k	60w2	LM+SM	C46H89NO12S	878.603	0.249875
80k	60w2	LM+SM	C47H93NO11S	878.64	0.245588
80k	60w2	LM+SM	C45H83NO11S	880.538	0.426849
80k	60w2	LM+SM	C45H87NO13S	880.583	0.201176
80k	60w2	LM+SM	C46H91NO12S	880.619	0.120192
80k	60w2	LM+SM	C45H85NO11S	882.554	0.426849
80k	60w2	LM+SM	C45H89NO13S	882.598	0.219508
80k	60w2	LM+SM	C45H87NO11S	884.569	0.426849
80k	60w2	LM+SM	C45H86O12S	885.553	0.426849
80k	60w2	LM+SM	C46H95O11SP	885.626	0.23377
80k	60w2	LM+SM	C28H40N7O18SP3	886.129	0.266594
80k	60w2	LM+SM	C45H89NO11S	886.585	0.426849
80k	60w2	LM+SM	C48H89NO11S	886.608	0.210112
80k	60w2	LM+SM	C43H83NO13S	888.528	0.426849
80k	60w2	LM+SM	C44H87NO12S	888.564	0.426849
80k	60w2	LM+SM	C47H87NO12S	888.588	0.215675
80k	60w2	LM+SM	C48H91NO11S	888.624	0.10303
80k	60w2	LM+SM	C43H85NO13S	890.544	0.426849
80k	60w2	LM+SM	C47H89NO12S	890.603	0.23377
80k	60w2	LM+SM	C48H93NO11S	890.64	0.196535
80k	60w2	LM+SM	C47H91NO12S	892.619	0.212987
80k	60w2	LM+SM	C48H95NO11S	892.655	0.219508
80k	60w2	LM+SM	C26H40N7O20SP3	894.119	0.274461
80k	60w2	LM+SM	C27H44N7O19SP3	894.155	0.249372
80k	60w2	LM+SM	C46H89NO13S	894.598	0.3345
80k	60w2	LM+SM	C47H93NO12S	894.635	0.245596
80k	60w2	LM+SM	C45H83NO12S	896.533	0.426849
80k	60w2	LM+SM	C46H91NO13S	896.614	0.201176
80k	60w2	LM+SM	C44H85NO13S	902.544	0.426849
80k	60w2	LM+SM	C48H89NO12S	902.603	0.197078
80k	60w2	LM+SM	C49H93NO11S	902.64	0.275696
80k	60w2	LM+SM	C44H87NO13S	904.559	0.426852
80k	60w2	LM+SM	C48H91NO12S	904.619	0.212987
80k	60w2	LM+SM	C49H95NO11S	904.655	0.266594
80k	60w2	LM+SM	C48H93NO12S	906.635	0.114773
80k	60w2	LM+SM	C49H97NO11S	906.671	0.212987
80k	60w2	LM+SM	C47H87NO11S	908.569	0.426849
80k	60w2	LM+SM	C47H91NO13S	908.614	0.285166
80k	60w2	LM+SM	C48H95NO12S	908.65	0.212987
80k	60w2	LM+SM	C44H81NO16S	910.52	0.215675
80k	60w2	LM+SM	C47H89NO11S	910.585	0.426849
80k	60w2	LM+SM	C47H93NO13S	910.629	0.23377
80k	60w2	LM+SM	C49H97O8SP	911.634	0.426849
80k	60w2	LM+SM	C50H93NO11S	914.64	0.257665
80k	60w2	LM+SM	C50H95NO11S	916.655	0.172
80k	60w2	LM+SM	C45H89NO13S	918.575	0.426849
80k	60w2	LM+SM	C49H93NO12S	918.635	0.244193
80k	60w2	LM+SM	C50H97NO11S	918.671	0.218919
80k	60w2	LM+SM	C49H95NO12S	920.65	0.215675
80k	60w2	LM+SM	C48H89NO11S	922.585	0.426849
80k	60w2	LM+SM	C48H93NO13S	922.629	0.114773
80k	60w2	LM+SM	C49H97NO12S	922.666	0.299187
80k	60w2	LM+SM	C44H79NO17S	924.5	0.203488
80k	60w2	LM+SM	C47H87NO12S	924.564	0.426849
80k	60w2	LM+SM	C48H91NO11S	924.601	0.426849
80k	60w2	LM+SM	C48H95NO13S	924.645	0.114773
80k	60w2	LM+SM	C48H93NO11S	926.616	0.426849
80k	60w2	LM+SM	C50H93NO12S	930.635	0.231636
80k	60w2	LM+SM	C50H95NO12S	932.65	0.265213
80k	60w2	LM+SM	C51H99NO11S	932.687	0.160274
80k	60w2	LM+SM	C50H97NO12S	934.666	0.244818
80k	60w2	LM+SM	C49H95NO13S	936.645	0.23377
80k	60w2	LM+SM	C49H97NO13S	938.661	0.185119
80k	60w2	LM+SM	C51H101O8SP	939.665	0.426849
80k	60w2	LM+SM	C46H87NO16S	940.567	0.241077
80k	60w2	LM+SM	C48H91NO12S	940.596	0.426849
80k	60w2	LM+SM	C51H99NO12S	948.682	0.23377
80k	60w2	LM+SM	C50H97NO13S	950.661	0.196535
80k	60w2	LM+SM	C50H99NO13S	952.676	0.197078
80k	60w2	LM+SM	C46H87NO17S	956.562	0.261327
80k	60w2	LM+SM	C45H85NO18S	958.541	0.23377
80k	60w2	LM+SM	C52H101NO12S	962.697	0.197078
80k	60w2	LM+SM	C45H87NO16S	964.544	0.426849
80k	60w2	LM+SM	C48H91NO16S	968.599	0.252334
80k	60w2	LM+SM	C48H93NO16S	970.614	0.197078
80k	60w2	LM+SM	C45H87NO17S	980.539	0.426849
80k	60w2	LM+SM	C48H89NO17S	982.578	0.197078
80k	60w2	LM+SM	C48H91NO17S	984.593	0.23377
80k	60w2	LM+SM	C50H93NO16S	994.614	0.197078
80k	60w2	LM+SM	C45H87NO18S	996.534	0.426849
80k	60w2	LM+SM	C50H95NO16S	996.63	0.212987
80k	60w2	LM+SM	C52H99NO12S	996.658	0.426849
80k	60w2	LM+SM	C50H97NO16S	998.646	0.176875
80k	60w2	LM+SM	C48H87NO16S	1000.54	0.426849
80k	60w2	LM+SM	C47H91NO17S	1008.57	0.426852
80k	60w2	LM+SM	C50H91NO17S	1008.59	0.196535
80k	60w2	LM+SM	C50H93NO17S	1010.61	0.173718
80k	60w2	LM+SM	C51H97NO16S	1010.65	0.215675
80k	60w2	LM+SM	C50H95NO17S	1012.62	0.114773
80k	60w2	LM+SM	C51H99NO16S	1012.66	0.197078
80k	60w2	LM+SM	C50H97NO17S	1014.64	0.244818
80k	60w2	LM+SM	C52H97NO16S	1022.65	0.245596
80k	60w2	LM+SM	C47H91NO18S	1024.57	0.426849
80k	60w2	LM+SM	C51H95NO17S	1024.62	0.144203
80k	60w2	LM+SM	C52H99NO16S	1024.66	0.201176
80k	60w2	LM+SM	C51H97NO17S	1026.64	0.23377
80k	60w2	LM+SM	C52H101NO16S	1026.68	0.241077
80k	60w2	LM+SM	C50H97NO18S	1030.64	0.246931
80k	60w2	LM+SM	C52H97NO17S	1038.64	0.212987
80k	60w2	LM+SM	C53H101NO16S	1038.68	0.196535
80k	60w2	LM+SM	C52H99NO17S	1040.66	0.247066
80k	60w2	LM+SM	C52H101NO17S	1042.67	0.218288
80k	60w2	LM+SM	C54H99NO16S	1048.66	0.197078
80k	60w2	LM+SM	C54H101NO16S	1050.68	0.266594
80k	60w2	LM+SM	C54H103NO16S	1052.69	0.10303
80k	60w2	LM+SM	C53H101NO17S	1054.67	0.23377
80k	60w2	LM+SM	C53H103NO17S	1056.69	0.227963
80k	60w2	LM+SM	C52H101NO18S	1058.67	0.257737
80k	60w2	LM+SM	C54H99NO17S	1064.66	0.197452
80k	60w2	LM+SM	C54H101NO17S	1066.67	0.212987
80k	60w2	LM+SM	C55H105NO16S	1066.71	0.197078
80k	60w2	LM+SM	C54H103NO17S	1068.69	0.127049
80k	60w2	LM+SM	C54H105NO17S	1070.7	0.215882
80k	60w2	LM+SM	C53H103NO18S	1072.68	0.213578
80k	60w2	LM+SM	C56H105NO16S	1078.71	0.196535
80k	60w2	LM+SM	C56H107NO16S	1080.72	0.243713
80k	60w2	LM+SM	C55H105NO17S	1082.7	0.196535
80k	60w2	LM+SM	C54H99NO16S	1084.64	0.426849
80k	60w2	LM+SM	C54H103NO18S	1084.68	0.227695
80k	60w2	LM+SM	C54H105NO18S	1086.7	0.197078
80k	60w2	LM+SM	C57H109NO16S	1094.74	0.241077
80k	60w2	LM+SM	C62H109NO10S	1094.75	0.426849
80k	60w2	LM+SM	C56H107NO17S	1096.72	0.197078
80k	60w2	LM+SM	C58H111NO16S	1108.76	0.120192
80k	60w2	LM+SM	C56H109NO18S	1114.73	0.197078
80k	60w2	LM+SM	C53H98N2O22S	1145.63	0.197078
80k	60w2	LM+SM	C58H108N2O21S	1199.71	0.201176
80k	60w2	LM+SM	C58H108N2O22S	1215.7	0.212987
80k	60w2	LM+SM	C60H112N2O21S	1227.74	0.261327
80k	60w2	LM+SM	C60H112N2O22S	1243.74	0.196535
80k	60w2	LM+SM	C62H116N2O21S	1255.77	0.212987
80k	60w2	LM+SM	C64H120N2O21S	1283.8	0.215675
80k	60w2	LM+SM	C60H110N2O26S	1305.7	0.241077
80k	60w2	LM+SM	C60H110N2O27S	1321.69	0.225468
80k	60w2	LM+SM	C62H114N2O26S	1333.73	0.265213
80k	60w2	LM+SM	C62H114N2O27S	1349.73	0.257399
80k	60w2	LM+SM	C64H116N2O26S	1359.75	0.159722
80k	60w2	LM+SM	C64H118N2O26S	1361.76	0.253632
80k	60w2	LM+SM	C64H120N2O26S	1363.78	0.245596
80k	60w2	LM+SM	C65H120N2O26S	1375.78	0.257737
80k	60w2	LM+SM	C64H118N2O27S	1377.76	0.120192
80k	60w2	LM+SM	C61H114N2O28S	1389.7	0.426849
80k	60w2	LM+SM	C65H118N2O27S	1389.76	0.241077
80k	60w2	LM+SM	C66H122N2O26S	1389.79	0.10303
80k	60w2	LM+SM	C66H124N2O26S	1391.81	0.244193
80k	60w2	LM+SM	C64H120N2O28S	1395.77	0.125833
80k	60w2	LM+SM	C67H124N2O26S	1403.81	0.21229
80k	60w2	LM+SM	C66H122N2O27S	1405.79	0.196535
80k	60w2	LM+SM	C66H124N2O27S	1407.8	0.196535
80k	60w2	LM+SM	C68H124N2O26S	1415.81	0.197078
80k	60w2	LM+SM	C68H126N2O26S	1417.82	0.197078
80k	60w2	LM+SM	C67H124N2O27S	1419.8	0.262358
80k	60w2	LM+SM	C68H128N2O26S	1419.84	0.251975
80k	60w2	LM+SM	C66H124N2O28S	1423.8	0.212987
80k	60w2	LM+SM	C68H124N2O27S	1431.8	0.244193
80k	60w2	LM+SM	C68H126N2O27S	1433.82	0.10303
80k	60w2	LM+SM	C67H126N2O28S	1437.81	0.197078
80k	60w2	LM+SM	C70H130N2O26S	1445.86	0.241077
80k	60w2	LM+SM	C68H128N2O28S	1451.83	0.197078
80k	60w2	LM+SM	C63H118N2O29S2	1465.7	0.430321
80k	60w2	LM+SM	C66H118N2O29S2	1465.72	0.262358
80k	60w2	LM+SM	C65H122N2O29S2	1493.73	0.444798
80k	60w2	LM+SM	C68H122N2O29S2	1493.75	0.274461
80k	60w2	LM+SM	C63H116N2O31S2	1495.67	0.426849
80k	60w2	LM+SM	C65H120N2O30S2	1507.71	0.426849
80k	60w2	LM+SM	C69H124N2O29S2	1507.77	0.206818
80k	60w2	LM+SM	C67H126N2O29S2	1521.76	0.469627
80k	60w2	LM+SM	C70H126N2O29S2	1521.78	0.24975
80k	60w2	LM+SM	C65H120N2O31S2	1523.7	0.426849
80k	12w2	LM+SM	C40H75NO11S	776.499	0.32027
80k	12w2	LM+SM	C40H77NO11S	778.514	0.158046
80k	12w2	LM+SM	C40H78O12S	781.514	0.21982
80k	12w2	LM+SM	C41H77NO11S	790.514	0.279318
80k	12w2	LM+SM	C40H75NO12S	792.494	0.220339
80k	12w2	LM+SM	C41H79NO11S	792.53	0.0987179
80k	12w2	LM+SM	C41H78O12S	793.514	0.241967
80k	12w2	LM+SM	C40H77NO12S	794.509	0.250951
80k	12w2	LM+SM	C41H80O12S	795.53	0.250951
80k	12w2	LM+SM	C40H79NO12S	796.525	0.306398
80k	12w2	LM+SM	C39H77NO11S	802.491	0.473633
80k	12w2	LM+SM	C42H79NO11S	804.53	0.220339
80k	12w2	LM+SM	C41H77NO12S	806.509	0.250951
80k	12w2	LM+SM	C42H81NO11S	806.546	0.195364
80k	12w2	LM+SM	C41H81NO12S	810.541	0.219091
80k	12w2	LM+SM	C40H79NO13S	812.52	0.216435
80k	12w2	LM+SM	C42H79NO12S	820.525	0.242456
80k	12w2	LM+SM	C43H83NO11S	820.561	0.242456
80k	12w2	LM+SM	C42H81NO12S	822.541	0.242456
80k	12w2	LM+SM	C41H79NO11S	828.507	0.473633
80k	12w2	LM+SM	C41H81NO11S	830.522	0.473633
80k	12w2	LM+SM	C44H83NO11S	832.561	0.176596
80k	12w2	LM+SM	C44H85NO11S	834.577	0.0988372
80k	12w2	LM+SM	C43H83NO12S	836.556	0.279979
80k	12w2	LM+SM	C42H83NO13S	840.551	0.242456
80k	12w2	LM+SM	C45H85NO11S	846.577	0.192254
80k	12w2	LM+SM	C44H83NO12S	848.556	0.253964
80k	12w2	LM+SM	C45H87NO11S	848.593	0.238393
80k	12w2	LM+SM	C45H86O12S	849.577	0.32782
80k	12w2	LM+SM	C44H85NO12S	850.572	0.0735294
80k	12w2	LM+SM	C45H89NO11S	850.608	0.0988372
80k	12w2	LM+SM	C43H79NO11S	852.507	0.473633
80k	12w2	LM+SM	C43H83NO13S	852.551	0.240206
80k	12w2	LM+SM	C44H87NO12S	852.588	0.238393
80k	12w2	LM+SM	C43H81NO11S	854.522	0.473633
80k	12w2	LM+SM	C43H83NO11S	856.538	0.473633
80k	12w2	LM+SM	C43H85NO11S	858.554	0.473633
80k	12w2	LM+SM	C46H85NO11S	858.577	0.308922
80k	12w2	LM+SM	C43H84O12S	859.538	0.473633
80k	12w2	LM+SM	C45H83NO12S	860.556	0.283543
80k	12w2	LM+SM	C46H87NO11S	860.593	0.116
80k	12w2	LM+SM	C41H81NO13S	862.512	0.473633
80k	12w2	LM+SM	C45H85NO12S	862.572	0.242456
80k	12w2	LM+SM	C46H89NO11S	862.608	0.187402
80k	12w2	LM+SM	C45H87NO12S	864.588	0.0735294
80k	12w2	LM+SM	C44H85NO13S	866.567	0.290303
80k	12w2	LM+SM	C45H89NO12S	866.603	0.253856
80k	12w2	LM+SM	C44H87NO13S	868.583	0.14
80k	12w2	LM+SM	C47H89NO11S	874.608	0.255639
80k	12w2	LM+SM	C46H87NO12S	876.588	0.259489
80k	12w2	LM+SM	C47H91NO11S	876.624	0.285818
80k	12w2	LM+SM	C46H89NO12S	878.603	0.248732
80k	12w2	LM+SM	C47H93NO11S	878.64	0.0987179
80k	12w2	LM+SM	C45H83NO11S	880.538	0.477103
80k	12w2	LM+SM	C45H87NO13S	880.583	0.242456
80k	12w2	LM+SM	C46H91NO12S	880.619	0.187402
80k	12w2	LM+SM	C45H85NO11S	882.554	0.473633
80k	12w2	LM+SM	C45H89NO13S	882.598	0.187402
80k	12w2	LM+SM	C45H87NO11S	884.569	0.47375
80k	12w2	LM+SM	C45H86O12S	885.553	0.473633
80k	12w2	LM+SM	C46H95O11SP	885.626	0.237406
80k	12w2	LM+SM	C26H44N7O17SP3	886.142	0.473633
80k	12w2	LM+SM	C45H89NO11S	886.585	0.473633
80k	12w2	LM+SM	C48H89NO11S	886.608	0.216435
80k	12w2	LM+SM	C44H87NO12S	888.564	0.473633
80k	12w2	LM+SM	C47H87NO12S	888.588	0.242456
80k	12w2	LM+SM	C48H91NO11S	888.624	0.182727
80k	12w2	LM+SM	C47H89NO12S	890.603	0.156962
80k	12w2	LM+SM	C48H93NO11S	890.64	0.14
80k	12w2	LM+SM	C47H91NO12S	892.619	0.187402
80k	12w2	LM+SM	C48H95NO11S	892.655	0.242456
80k	12w2	LM+SM	C26H40N7O20SP3	894.119	0.250951
80k	12w2	LM+SM	C27H44N7O19SP3	894.155	0.261751
80k	12w2	LM+SM	C46H89NO13S	894.598	0.326871
80k	12w2	LM+SM	C47H93NO12S	894.635	0.191606
80k	12w2	LM+SM	C45H83NO12S	896.533	0.473633
80k	12w2	LM+SM	C46H91NO13S	896.614	0.251295
80k	12w2	LM+SM	C48H89NO12S	902.603	0.140714
80k	12w2	LM+SM	C49H93NO11S	902.64	0.338454
80k	12w2	LM+SM	C44H87NO13S	904.559	0.473633
80k	12w2	LM+SM	C48H91NO12S	904.619	0.186207
80k	12w2	LM+SM	C49H95NO11S	904.655	0.285818
80k	12w2	LM+SM	C48H93NO12S	906.635	0.0987179
80k	12w2	LM+SM	C49H97NO11S	906.671	0.191606
80k	12w2	LM+SM	C47H91NO13S	908.614	0.240206
80k	12w2	LM+SM	C47H89NO11S	910.585	0.473633
80k	12w2	LM+SM	C47H93NO13S	910.629	0.0987179
80k	12w2	LM+SM	C49H97O8SP	911.634	0.473633
80k	12w2	LM+SM	C50H93NO11S	914.64	0.196221
80k	12w2	LM+SM	C50H95NO11S	916.655	0.217123
80k	12w2	LM+SM	C49H93NO12S	918.635	0.241967
80k	12w2	LM+SM	C50H97NO11S	918.671	0.130702
80k	12w2	LM+SM	C49H95NO12S	920.65	0.192143
80k	12w2	LM+SM	C48H89NO11S	922.585	0.473633
80k	12w2	LM+SM	C48H93NO13S	922.629	0.248732
80k	12w2	LM+SM	C47H87NO12S	924.564	0.473633
80k	12w2	LM+SM	C48H91NO11S	924.601	0.473633
80k	12w2	LM+SM	C48H95NO13S	924.645	0.118627
80k	12w2	LM+SM	C50H93NO12S	930.635	0.195364
80k	12w2	LM+SM	C50H95NO12S	932.65	0.256829
80k	12w2	LM+SM	C50H97NO12S	934.666	0.23416
80k	12w2	LM+SM	C46H85NO16S	938.552	0.14
80k	12w2	LM+SM	C49H97NO13S	938.661	0.195364
80k	12w2	LM+SM	C51H101O8SP	939.665	0.496774
80k	12w2	LM+SM	C45H83NO17S	940.531	0.187402
80k	12w2	LM+SM	C46H87NO16S	940.567	0.101042
80k	12w2	LM+SM	C48H91NO12S	940.596	0.473633
80k	12w2	LM+SM	C46H87NO17S	956.562	0.0987805
80k	12w2	LM+SM	C46H89NO17S	958.578	0.216435
80k	12w2	LM+SM	C45H87NO16S	964.544	0.473633
80k	12w2	LM+SM	C48H91NO16S	968.599	0.14
80k	12w2	LM+SM	C48H93NO16S	970.614	0.140714
80k	12w2	LM+SM	C45H87NO17S	980.539	0.473633
80k	12w2	LM+SM	C48H89NO17S	982.578	0.156081
80k	12w2	LM+SM	C49H93NO16S	982.614	0.216435
80k	12w2	LM+SM	C48H91NO17S	984.593	0.248732
80k	12w2	LM+SM	C48H93NO17S	986.609	0.196221
80k	12w2	LM+SM	C50H93NO16S	994.614	0.251295
80k	12w2	LM+SM	C45H87NO18S	996.534	0.473633
80k	12w2	LM+SM	C50H95NO16S	996.63	0.216435
80k	12w2	LM+SM	C52H99NO12S	996.658	0.473633
80k	12w2	LM+SM	C49H93NO17S	998.609	0.181313
80k	12w2	LM+SM	C50H97NO16S	998.646	0.195364
80k	12w2	LM+SM	C48H87NO16S	1000.54	0.473633
80k	12w2	LM+SM	C51H99NO13S	1000.65	0.473633
80k	12w2	LM+SM	C48H93NO18S	1002.6	0.220339
80k	12w2	LM+SM	C47H91NO17S	1008.57	0.473633
80k	12w2	LM+SM	C50H91NO17S	1008.59	0.158046
80k	12w2	LM+SM	C50H93NO17S	1010.61	0.14
80k	12w2	LM+SM	C51H97NO16S	1010.65	0.251295
80k	12w2	LM+SM	C50H95NO17S	1012.62	0.182727
80k	12w2	LM+SM	C49H93NO18S	1014.6	0.176596
80k	12w2	LM+SM	C50H97NO17S	1014.64	0.181313
80k	12w2	LM+SM	C52H101NO13S	1014.67	0.473633
80k	12w2	LM+SM	C52H95NO16S	1020.63	0.176596
80k	12w2	LM+SM	C52H97NO16S	1022.65	0.242456
80k	12w2	LM+SM	C47H91NO18S	1024.57	0.473633
80k	12w2	LM+SM	C51H95NO17S	1024.62	0.23416
80k	12w2	LM+SM	C52H99NO16S	1024.66	0.186207
80k	12w2	LM+SM	C52H101NO16S	1026.68	0.196221
80k	12w2	LM+SM	C50H91NO16S	1028.58	0.473633
80k	12w2	LM+SM	C51H99NO17S	1028.66	0.196221
80k	12w2	LM+SM	C50H97NO18S	1030.64	0.182727
80k	12w2	LM+SM	C53H99NO16S	1036.66	0.196221
80k	12w2	LM+SM	C52H97NO17S	1038.64	0.196221
80k	12w2	LM+SM	C53H101NO16S	1038.68	0.0987179
80k	12w2	LM+SM	C52H99NO17S	1040.66	0.23416
80k	12w2	LM+SM	C53H103NO16S	1040.69	0.242456
80k	12w2	LM+SM	C51H93NO16S	1042.59	0.473633
80k	12w2	LM+SM	C52H101NO17S	1042.67	0.191606
80k	12w2	LM+SM	C51H95NO16S	1044.61	0.473633
80k	12w2	LM+SM	C51H99NO18S	1044.65	0.240206
80k	12w2	LM+SM	C54H99NO16S	1048.66	0.220339
80k	12w2	LM+SM	C50H97NO17S	1050.62	0.473633
80k	12w2	LM+SM	C53H97NO17S	1050.64	0.382801
80k	12w2	LM+SM	C54H101NO16S	1050.68	0.192254
80k	12w2	LM+SM	C53H99NO17S	1052.66	0.240206
80k	12w2	LM+SM	C54H103NO16S	1052.69	0.176596
80k	12w2	LM+SM	C53H101NO17S	1054.67	0.182727
80k	12w2	LM+SM	C53H103NO17S	1056.69	0.140714
80k	12w2	LM+SM	C52H97NO16S	1058.62	0.473633
80k	12w2	LM+SM	C52H101NO18S	1058.67	0.229508
80k	12w2	LM+SM	C54H99NO17S	1064.66	0.23416
80k	12w2	LM+SM	C55H103NO16S	1064.69	0.382801
80k	12w2	LM+SM	C50H97NO18S	1066.61	0.473633
80k	12w2	LM+SM	C54H101NO17S	1066.67	0.220339
80k	12w2	LM+SM	C55H105NO16S	1066.71	0.290303
80k	12w2	LM+SM	C44H80N2O25S	1067.47	0.216435
80k	12w2	LM+SM	C54H103NO17S	1068.69	0.221008
80k	12w2	LM+SM	C54H105NO17S	1070.7	0.240206
80k	12w2	LM+SM	C53H99NO16S	1072.64	0.486364
80k	12w2	LM+SM	C53H103NO18S	1072.68	0.156081
80k	12w2	LM+SM	C56H105NO16S	1078.71	0.191606
80k	12w2	LM+SM	C56H107NO16S	1080.72	0.205866
80k	12w2	LM+SM	C55H105NO17S	1082.7	0.268966
80k	12w2	LM+SM	C54H99NO16S	1084.64	0.473633
80k	12w2	LM+SM	C54H103NO18S	1084.68	0.238393
80k	12w2	LM+SM	C55H107NO17S	1084.72	0.256829
80k	12w2	LM+SM	C54H101NO16S	1086.65	0.473633
80k	12w2	LM+SM	C54H105NO18S	1086.7	0.23416
80k	12w2	LM+SM	C56H105NO17S	1094.7	0.238393
80k	12w2	LM+SM	C56H107NO17S	1096.72	0.216435
80k	12w2	LM+SM	C55H105NO18S	1098.7	0.217123
80k	12w2	LM+SM	C56H109NO17S	1098.73	0.216435
80k	12w2	LM+SM	C56H109NO18S	1114.73	0.235038
80k	12w2	LM+SM	C54H100N2O21S	1143.65	0.196243
80k	12w2	LM+SM	C58H108N2O21S	1199.71	0.255216
80k	12w2	LM+SM	C58H108N2O22S	1215.7	0.196221
80k	12w2	LM+SM	C60H112N2O21S	1227.74	0.256829
80k	12w2	LM+SM	C60H112N2O22S	1243.74	0.250951
80k	12w2	LM+SM	C60H114N2O22S	1245.75	0.269187
80k	12w2	LM+SM	C62H114N2O21S	1253.76	0.200575
80k	12w2	LM+SM	C61H118O21S	1253.76	0.47375
80k	12w2	LM+SM	C62H116N2O21S	1255.77	0.203125
80k	12w2	LM+SM	C62H114N2O22S	1269.75	0.278084
80k	12w2	LM+SM	C62H116N2O22S	1271.77	0.156962
80k	12w2	LM+SM	C60H110N2O26S	1305.7	0.101042
80k	12w2	LM+SM	C60H112N2O26S	1307.72	0.270516
80k	12w2	LM+SM	C60H110N2O27S	1321.69	0.248732
80k	12w2	LM+SM	C60H112N2O27S	1323.71	0.285818
80k	12w2	LM+SM	C62H114N2O26S	1333.73	0.253856
80k	12w2	LM+SM	C60H112N2O28S	1339.7	0.256829
80k	12w2	LM+SM	C63H116N2O26S	1347.75	0.216435
80k	12w2	LM+SM	C62H114N2O27S	1349.73	0.216435
80k	12w2	LM+SM	C64H116N2O26S	1359.75	0.187402
80k	12w2	LM+SM	C59H110N2O28S	1361.67	0.490504
80k	12w2	LM+SM	C64H118N2O26S	1361.76	0.130702
80k	12w2	LM+SM	C66H122N2O22S	1361.79	0.47375
80k	12w2	LM+SM	C62H116N2O28S	1367.74	0.280526
80k	12w2	LM+SM	C65H120N2O26S	1375.78	0.196221
80k	12w2	LM+SM	C64H118N2O27S	1377.76	0.216435
80k	12w2	LM+SM	C64H120N2O27S	1379.77	0.21612
80k	12w2	LM+SM	C66H120N2O26S	1387.78	0.240206
80k	12w2	LM+SM	C58H106N2O31S2	1389.61	0.205866
80k	12w2	LM+SM	C61H114N2O28S	1389.7	0.473633
80k	12w2	LM+SM	C65H118N2O27S	1389.76	0.203125
80k	12w2	LM+SM	C66H122N2O26S	1389.79	0.09875
80k	12w2	LM+SM	C64H120N2O28S	1395.77	0.250951
80k	12w2	LM+SM	C66H120N2O27S	1403.77	0.156081
80k	12w2	LM+SM	C67H124N2O26S	1403.81	0.248732
80k	12w2	LM+SM	C66H122N2O27S	1405.79	0.265094
80k	12w2	LM+SM	C67H126N2O26S	1405.82	0.269187
80k	12w2	LM+SM	C65H116N2O26S	1407.72	0.490504
80k	12w2	LM+SM	C65H120N2O28S	1407.77	0.216435
80k	12w2	LM+SM	C66H124N2O27S	1407.8	0.242456
80k	12w2	LM+SM	C68H122N2O26S	1413.79	0.216435
80k	12w2	LM+SM	C67H120N2O27S	1415.77	0.189615
80k	12w2	LM+SM	C68H124N2O26S	1415.81	0.242456
80k	12w2	LM+SM	C67H122N2O27S	1417.79	0.191606
80k	12w2	LM+SM	C68H126N2O26S	1417.82	0.250951
80k	12w2	LM+SM	C68H128N2O26S	1419.84	0.256829
80k	12w2	LM+SM	C67H126N2O27S	1421.82	0.195364
80k	12w2	LM+SM	C66H124N2O28S	1423.8	0.251084
80k	12w2	LM+SM	C68H122N2O27S	1429.79	0.140845
80k	12w2	LM+SM	C68H124N2O27S	1431.8	0.248732
80k	12w2	LM+SM	C69H128N2O26S	1431.84	0.279318
80k	12w2	LM+SM	C68H126N2O27S	1433.82	0.242456
80k	12w2	LM+SM	C69H130N2O26S	1433.86	0.191606
80k	12w2	LM+SM	C68H128N2O27S	1435.84	0.290303
80k	12w2	LM+SM	C67H126N2O28S	1437.81	0.216435
80k	12w2	LM+SM	C68H126N2O28S	1449.81	0.241967
80k	12w2	LM+SM	C68H128N2O28S	1451.83	0.216435
80k	12w2	LM+SM	C70H130N2O27S	1461.85	0.261751
80k	12w2	LM+SM	C63H116N2O30S2	1479.67	0.473633
80k	12w2	LM+SM	C67H124N2O29S2	1483.77	0.262381
80k	12w2	LM+SM	C64H116N2O30S2	1491.67	0.473633
80k	12w2	LM+SM	C68H122N2O29S2	1493.75	0.285818
80k	12w2	LM+SM	C65H120N2O30S2	1507.71	0.473633
80k	12w2	LM+SM	C69H124N2O29S2	1507.77	0.289409
80k	12w2	LM+SM	C68H122N2O30S2	1509.75	0.220339
80k	12w2	LM+SM	C65H120N2O31S2	1523.7	0.473633
80k	12w2	LM+SM	C69H124N2O30S2	1523.76	0.303846
80k	12w2	LM+SM	C70H126N2O30S2	1537.78	0.235038
8M	60w2	LM+SM	C24H47NO10S	540.285	0.23431
8M	60w2	LM+SM	C40H75NO11S	776.499	0.124444
8M	60w2	LM+SM	C40H77NO11S	778.514	0.0346154
8M	60w2	LM+SM	C40H79NO11S	780.53	0.223543
8M	60w2	LM+SM	C41H77NO11S	790.514	0.169531
8M	60w2	LM+SM	C41H79NO11S	792.53	0.0285714
8M	60w2	LM+SM	C40H77NO12S	794.509	0.0628571
8M	60w2	LM+SM	C41H81NO11S	794.546	0.208649
8M	60w2	LM+SM	C41H80O12S	795.53	0.194079
8M	60w2	LM+SM	C40H79NO12S	796.525	0.10463
8M	60w2	LM+SM	C42H79NO11S	804.53	0.202339
8M	60w2	LM+SM	C42H81NO11S	806.546	0.169531
8M	60w2	LM+SM	C41H81NO12S	810.541	0.275947
8M	60w2	LM+SM	C40H79NO13S	812.52	0.163274
8M	60w2	LM+SM	C42H79NO12S	820.525	0.177857
8M	60w2	LM+SM	C42H81NO12S	822.541	0.0829546
8M	60w2	LM+SM	C43H84O12S	823.561	0.223303
8M	60w2	LM+SM	C42H83NO12S	824.556	0.231169
8M	60w2	LM+SM	C41H79NO11S	828.507	0.24375
8M	60w2	LM+SM	C41H81NO11S	830.522	0.409091
8M	60w2	LM+SM	C44H83NO11S	832.561	0.177857
8M	60w2	LM+SM	C44H85NO11S	834.577	0.0628571
8M	60w2	LM+SM	C43H83NO12S	836.556	0.205191
8M	60w2	LM+SM	C44H87NO11S	836.593	0.187762
8M	60w2	LM+SM	C42H83NO13S	840.551	0.115789
8M	60w2	LM+SM	C44H83NO12S	848.556	0.187762
8M	60w2	LM+SM	C45H87NO11S	848.593	0.15283
8M	60w2	LM+SM	C44H85NO12S	850.572	0.0285714
8M	60w2	LM+SM	C44H87NO12S	852.588	0.10098
8M	60w2	LM+SM	C43H81NO11S	854.522	0.414433
8M	60w2	LM+SM	C43H83NO11S	856.538	0.427193
8M	60w2	LM+SM	C43H85NO11S	858.554	0.24375
8M	60w2	LM+SM	C46H87NO11S	860.593	0.177857
8M	60w2	LM+SM	C46H89NO11S	862.608	0.03
8M	60w2	LM+SM	C45H87NO12S	864.588	0.120988
8M	60w2	LM+SM	C46H91NO11S	864.624	0.164655
8M	60w2	LM+SM	C45H89NO12S	866.603	0.205191
8M	60w2	LM+SM	C44H87NO13S	868.583	0.05
8M	60w2	LM+SM	C47H89NO11S	874.608	0.116026
8M	60w2	LM+SM	C46H87NO12S	876.588	0.0357143
8M	60w2	LM+SM	C47H91NO11S	876.624	0.163274
8M	60w2	LM+SM	C46H89NO12S	878.603	0.0346154
8M	60w2	LM+SM	C45H83NO11S	880.538	0.399296
8M	60w2	LM+SM	C46H91NO12S	880.619	0.0628571
8M	60w2	LM+SM	C45H85NO11S	882.554	0.407471
8M	60w2	LM+SM	C45H89NO13S	882.598	0.110417
8M	60w2	LM+SM	C45H87NO11S	884.569	0.414433
8M	60w2	LM+SM	C45H86O12S	885.553	0.427193
8M	60w2	LM+SM	C48H89NO11S	886.608	0.204237
8M	60w2	LM+SM	C44H87NO12S	888.564	0.24375
8M	60w2	LM+SM	C48H91NO11S	888.624	0.068421
8M	60w2	LM+SM	C47H89NO12S	890.603	0.114667
8M	60w2	LM+SM	C48H93NO11S	890.64	0.0285714
8M	60w2	LM+SM	C28H48N8O17SP3	892.2	0.222374
8M	60w2	LM+SM	C47H91NO12S	892.619	0.0628571
8M	60w2	LM+SM	C48H95NO11S	892.655	0.135789
8M	60w2	LM+SM	C46H89NO13S	894.598	0.19521
8M	60w2	LM+SM	C47H93NO12S	894.635	0.0628571
8M	60w2	LM+SM	C46H91NO13S	896.614	0.03
8M	60w2	LM+SM	C48H89NO12S	902.603	0.213265
8M	60w2	LM+SM	C48H91NO12S	904.619	0.0346154
8M	60w2	LM+SM	C49H95NO11S	904.655	0.122159
8M	60w2	LM+SM	C48H93NO12S	906.635	0.0285714
8M	60w2	LM+SM	C47H87NO11S	908.569	0.315306
8M	60w2	LM+SM	C48H95NO12S	908.65	0.163084
8M	60w2	LM+SM	C47H93NO13S	910.629	0.0470588
8M	60w2	LM+SM	C49H97O8SP	911.634	0.261538
8M	60w2	LM+SM	C50H93NO11S	914.64	0.194481
8M	60w2	LM+SM	C50H95NO11S	916.655	0.0628571
8M	60w2	LM+SM	C49H93NO12S	918.635	0.163274
8M	60w2	LM+SM	C50H97NO11S	918.671	0.03
8M	60w2	LM+SM	C49H95NO12S	920.65	0.177857
8M	60w2	LM+SM	C50H99NO11S	920.687	0.177857
8M	60w2	LM+SM	C48H93NO13S	922.629	0.0628571
8M	60w2	LM+SM	C48H95NO13S	924.645	0.0285714
8M	60w2	LM+SM	C50H95NO12S	932.65	0.202339
8M	60w2	LM+SM	C50H97NO12S	934.666	0.222374
8M	60w2	LM+SM	C49H97NO13S	938.661	0.163274
8M	60w2	LM+SM	C51H101O8SP	939.665	0.467969
8M	60w2	LM+SM	C46H87NO16S	940.567	0.110417
8M	60w2	LM+SM	C46H87NO17S	956.562	0.177857
8M	60w2	LM+SM	C48H91NO16S	968.599	0.136869
8M	60w2	LM+SM	C33H52N7O20SP3	990.213	0.24585
8M	60w2	LM+SM	C50H93NO16S	994.614	0.19521
8M	60w2	LM+SM	C50H95NO16S	996.63	0.110417
8M	60w2	LM+SM	C51H97NO16S	1010.65	0.10678
8M	60w2	LM+SM	C50H95NO17S	1012.62	0.202841
8M	60w2	LM+SM	C52H97NO16S	1022.65	0.202841
8M	60w2	LM+SM	C47H91NO18S	1024.57	0.445122
8M	60w2	LM+SM	C52H99NO16S	1024.66	0.0472222
8M	60w2	LM+SM	C52H101NO16S	1026.68	0.163274
8M	60w2	LM+SM	C52H97NO17S	1038.64	0.136869
8M	60w2	LM+SM	C53H101NO16S	1038.68	0.215736
8M	60w2	LM+SM	C52H99NO17S	1040.66	0.110417
8M	60w2	LM+SM	C52H101NO17S	1042.67	0.10098
8M	60w2	LM+SM	C54H101NO16S	1050.68	0.169531
8M	60w2	LM+SM	C54H103NO16S	1052.69	0.0628571
8M	60w2	LM+SM	C53H101NO17S	1054.67	0.19521
8M	60w2	LM+SM	C54H105NO16S	1054.71	0.10098
8M	60w2	LM+SM	C52H101NO18S	1058.67	0.191156
8M	60w2	LM+SM	C54H101NO17S	1066.67	0.110417
8M	60w2	LM+SM	C55H105NO16S	1066.71	0.121176
8M	60w2	LM+SM	C54H103NO17S	1068.69	0.194481
8M	60w2	LM+SM	C54H105NO17S	1070.7	0.10463
8M	60w2	LM+SM	C53H103NO18S	1072.68	0.10463
8M	60w2	LM+SM	C56H105NO16S	1078.71	0.110811
8M	60w2	LM+SM	C56H107NO16S	1080.72	0.110417
8M	60w2	LM+SM	C56H109NO16S	1082.74	0.10098
8M	60w2	LM+SM	C56H107NO17S	1096.72	0.110417
8M	60w2	LM+SM	C57H111NO17S	1148.73	0.407471
8M	60w2	LM+SM	C58H108N2O21S	1199.71	0.0628571
8M	60w2	LM+SM	C60H112N2O21S	1227.74	0.10678
8M	60w2	LM+SM	C58H106N2O21S	1233.67	0.490299
8M	60w2	LM+SM	C60H110N2O26S	1305.7	0.121176
8M	60w2	LM+SM	C64H118N2O26S	1361.76	0.213265
8M	60w2	LM+SM	C64H118N2O27S	1377.76	0.126923
8M	60w2	LM+SM	C66H122N2O26S	1389.79	0.222374
8M	60w2	LM+SM	C64H120N2O28S	1395.77	0.209211
8M	60w2	LM+SM	C66H122N2O27S	1405.79	0.223303
8M	60w2	LM+SM	C66H124N2O27S	1407.8	0.243625
8M	60w2	LM+SM	C68H124N2O26S	1415.81	0.243625
8M	60w2	LM+SM	C68H126N2O26S	1417.82	0.222374
8M	60w2	LM+SM	C66H124N2O28S	1423.8	0.231224
8M	60w2	LM+SM	C68H126N2O27S	1433.82	0.124444
8M	60w2	LM+SM	C70H130N2O26S	1445.86	0.202841
8M	12w1	LM+SM	C40H75NO11S	776.499	0.138415
8M	12w1	LM+SM	C40H77NO11S	778.514	0.0423077
8M	12w1	LM+SM	C40H79NO11S	780.53	0.152049
8M	12w1	LM+SM	C41H77NO11S	790.514	0.152049
8M	12w1	LM+SM	C41H79NO11S	792.53	0.0357143
8M	12w1	LM+SM	C40H77NO12S	794.509	0.0466667
8M	12w1	LM+SM	C41H81NO11S	794.546	0.171181
8M	12w1	LM+SM	C41H80O12S	795.53	0.13642
8M	12w1	LM+SM	C40H79NO12S	796.525	0.152049
8M	12w1	LM+SM	C42H81NO11S	806.546	0.139412
8M	12w1	LM+SM	C40H79NO13S	812.52	0.154198
8M	12w1	LM+SM	C42H79NO12S	820.525	0.136232
8M	12w1	LM+SM	C42H81NO12S	822.541	0.13642
8M	12w1	LM+SM	C43H84O12S	823.561	0.152049
8M	12w1	LM+SM	C41H81NO11S	830.522	0.213095
8M	12w1	LM+SM	C44H83NO11S	832.561	0.143889
8M	12w1	LM+SM	C44H85NO11S	834.577	0.0535714
8M	12w1	LM+SM	C42H83NO13S	840.551	0.152049
8M	12w1	LM+SM	C44H83NO12S	848.556	0.152049
8M	12w1	LM+SM	C45H87NO11S	848.593	0.152049
8M	12w1	LM+SM	C44H85NO12S	850.572	0.025
8M	12w1	LM+SM	C44H87NO12S	852.588	0.126316
8M	12w1	LM+SM	C43H81NO11S	854.522	0.230702
8M	12w1	LM+SM	C43H83NO11S	856.538	0.230702
8M	12w1	LM+SM	C46H87NO11S	860.593	0.117925
8M	12w1	LM+SM	C46H89NO11S	862.608	0.0333333
8M	12w1	LM+SM	C45H87NO12S	864.588	0.154198
8M	12w1	LM+SM	C46H91NO11S	864.624	0.128462
8M	12w1	LM+SM	C44H87NO13S	868.583	0.0535714
8M	12w1	LM+SM	C46H87NO12S	876.588	0.0934211
8M	12w1	LM+SM	C47H91NO11S	876.624	0.157836
8M	12w1	LM+SM	C46H89NO12S	878.603	0.0333333
8M	12w1	LM+SM	C45H83NO11S	880.538	0.230702
8M	12w1	LM+SM	C46H91NO12S	880.619	0.0423077
8M	12w1	LM+SM	C45H85NO11S	882.554	0.42165
8M	12w1	LM+SM	C45H89NO13S	882.598	0.143889
8M	12w1	LM+SM	C45H87NO11S	884.569	0.230702
8M	12w1	LM+SM	C45H86O12S	885.553	0.275
8M	12w1	LM+SM	C48H89NO11S	886.608	0.152049
8M	12w1	LM+SM	C48H91NO11S	888.624	0.117925
8M	12w1	LM+SM	C47H89NO12S	890.603	0.139412
8M	12w1	LM+SM	C48H93NO11S	890.64	0.025
8M	12w1	LM+SM	C47H91NO12S	892.619	0.13642
8M	12w1	LM+SM	C48H95NO11S	892.655	0.152049
8M	12w1	LM+SM	C47H93NO12S	894.635	0.13642
8M	12w1	LM+SM	C46H91NO13S	896.614	0.0423077
8M	12w1	LM+SM	C48H89NO12S	902.603	0.165217
8M	12w1	LM+SM	C48H91NO12S	904.619	0.108163
8M	12w1	LM+SM	C49H95NO11S	904.655	0.128462
8M	12w1	LM+SM	C48H93NO12S	906.635	0.025
8M	12w1	LM+SM	C48H95NO12S	908.65	0.13642
8M	12w1	LM+SM	C47H93NO13S	910.629	0.0535714
8M	12w1	LM+SM	C49H97O8SP	911.634	0.336782
8M	12w1	LM+SM	C50H93NO11S	914.64	0.128462
8M	12w1	LM+SM	C50H95NO11S	916.655	0.0535714
8M	12w1	LM+SM	C50H97NO11S	918.671	0.0466667
8M	12w1	LM+SM	C48H93NO13S	922.629	0.0423077
8M	12w1	LM+SM	C48H95NO13S	924.645	0.0535714
8M	12w1	LM+SM	C50H97NO12S	934.666	0.103409
8M	12w1	LM+SM	C45H83NO17S	940.531	0.145109
8M	12w1	LM+SM	C46H87NO16S	940.567	0.154198
8M	12w1	LM+SM	C46H87NO17S	956.562	0.13642
8M	12w1	LM+SM	C50H95NO16S	996.63	0.13642
8M	12w1	LM+SM	C50H95NO17S	1012.62	0.094186
8M	12w1	LM+SM	C52H99NO16S	1024.66	0.0535714
8M	12w1	LM+SM	C52H101NO16S	1026.68	0.0661765
8M	12w1	LM+SM	C53H101NO16S	1038.68	0.0797297
8M	12w1	LM+SM	C52H99NO17S	1040.66	0.0714286
8M	12w1	LM+SM	C54H101NO16S	1050.68	0.152049
8M	12w1	LM+SM	C54H103NO16S	1052.69	0.0535714
8M	12w1	LM+SM	C54H105NO16S	1054.71	0.0535714
8M	12w1	LM+SM	C52H101NO18S	1058.67	0.0629032
8M	12w1	LM+SM	C55H105NO16S	1066.71	0.0535714
8M	12w1	LM+SM	C54H103NO17S	1068.69	0.0763889
8M	12w1	LM+SM	C56H105NO16S	1078.71	0.129545
8M	12w1	LM+SM	C56H107NO16S	1080.72	0.094186
8M	12w1	LM+SM	C68H126N2O26S	1417.82	0.191118
8M	60w1	LM+SM	C24H47NO10S	540.285	0.221397
8M	60w1	LM+SM	C40H75NO11S	776.499	0.168868
8M	60w1	LM+SM	C39H73NO12S	778.478	0.221941
8M	60w1	LM+SM	C40H77NO11S	778.514	0.0328125
8M	60w1	LM+SM	C40H79NO11S	780.53	0.220465
8M	60w1	LM+SM	C40H75NO12S	792.494	0.214481
8M	60w1	LM+SM	C41H79NO11S	792.53	0.0166667
8M	60w1	LM+SM	C40H77NO12S	794.509	0.0338235
8M	60w1	LM+SM	C41H81NO11S	794.546	0.218357
8M	60w1	LM+SM	C41H80O12S	795.53	0.202557
8M	60w1	LM+SM	C40H79NO12S	796.525	0.0617021
8M	60w1	LM+SM	C42H79NO11S	804.53	0.202557
8M	60w1	LM+SM	C42H81NO11S	806.546	0.168868
8M	60w1	LM+SM	C40H79NO13S	812.52	0.202557
8M	60w1	LM+SM	C42H79NO12S	820.525	0.202557
8M	60w1	LM+SM	C43H83NO11S	820.561	0.202557
8M	60w1	LM+SM	C42H81NO12S	822.541	0.0534091
8M	60w1	LM+SM	C42H83NO12S	824.556	0.202557
8M	60w1	LM+SM	C41H79NO11S	828.507	0.222414
8M	60w1	LM+SM	C41H81NO11S	830.522	0.312644
8M	60w1	LM+SM	C44H83NO11S	832.561	0.202557
8M	60w1	LM+SM	C44H85NO11S	834.577	0.0328125
8M	60w1	LM+SM	C43H83NO12S	836.556	0.218357
8M	60w1	LM+SM	C42H83NO13S	840.551	0.112658
8M	60w1	LM+SM	C44H83NO12S	848.556	0.210556
8M	60w1	LM+SM	C45H87NO11S	848.593	0.171296
8M	60w1	LM+SM	C44H85NO12S	850.572	0.0166667
8M	60w1	LM+SM	C44H87NO12S	852.588	0.0676471
8M	60w1	LM+SM	C43H81NO11S	854.522	0.316111
8M	60w1	LM+SM	C43H83NO11S	856.538	0.340826
8M	60w1	LM+SM	C43H85NO11S	858.554	0.161364
8M	60w1	LM+SM	C46H87NO11S	860.593	0.202557
8M	60w1	LM+SM	C46H89NO11S	862.608	0.0272727
8M	60w1	LM+SM	C45H87NO12S	864.588	0.0984615
8M	60w1	LM+SM	C46H91NO11S	864.624	0.176316
8M	60w1	LM+SM	C45H89NO12S	866.603	0.202557
8M	60w1	LM+SM	C44H87NO13S	868.583	0.0328125
8M	60w1	LM+SM	C47H89NO11S	874.608	0.187209
8M	60w1	LM+SM	C46H87NO12S	876.588	0.0328125
8M	60w1	LM+SM	C47H91NO11S	876.624	0.202557
8M	60w1	LM+SM	C46H89NO12S	878.603	0.0166667
8M	60w1	LM+SM	C45H83NO11S	880.538	0.161364
8M	60w1	LM+SM	C46H91NO12S	880.619	0.0328125
8M	60w1	LM+SM	C45H85NO11S	882.554	0.467808
8M	60w1	LM+SM	C45H89NO13S	882.598	0.0576087
8M	60w1	LM+SM	C45H87NO11S	884.569	0.297647
8M	60w1	LM+SM	C45H86O12S	885.553	0.342373
8M	60w1	LM+SM	C48H89NO11S	886.608	0.143333
8M	60w1	LM+SM	C48H91NO11S	888.624	0.0342857
8M	60w1	LM+SM	C47H89NO12S	890.603	0.118293
8M	60w1	LM+SM	C48H93NO11S	890.64	0.0166667
8M	60w1	LM+SM	C47H91NO12S	892.619	0.0328125
8M	60w1	LM+SM	C48H95NO11S	892.655	0.202557
8M	60w1	LM+SM	C46H89NO13S	894.598	0.215079
8M	60w1	LM+SM	C47H93NO12S	894.635	0.0328125
8M	60w1	LM+SM	C46H91NO13S	896.614	0.0166667
8M	60w1	LM+SM	C44H85NO13S	902.544	0.223846
8M	60w1	LM+SM	C48H89NO12S	902.603	0.180165
8M	60w1	LM+SM	C48H91NO12S	904.619	0.0166667
8M	60w1	LM+SM	C49H95NO11S	904.655	0.153191
8M	60w1	LM+SM	C48H93NO12S	906.635	0.02
8M	60w1	LM+SM	C47H87NO11S	908.569	0.187838
8M	60w1	LM+SM	C47H91NO13S	908.614	0.223374
8M	60w1	LM+SM	C48H95NO12S	908.65	0.193561
8M	60w1	LM+SM	C47H93NO13S	910.629	0.0291667
8M	60w1	LM+SM	C49H97O8SP	911.634	0.161364
8M	60w1	LM+SM	C50H95NO11S	916.655	0.0338235
8M	60w1	LM+SM	C49H93NO12S	918.635	0.202557
8M	60w1	LM+SM	C50H97NO11S	918.671	0.0328125
8M	60w1	LM+SM	C49H95NO12S	920.65	0.201481
8M	60w1	LM+SM	C50H99NO11S	920.687	0.202557
8M	60w1	LM+SM	C48H93NO13S	922.629	0.0328125
8M	60w1	LM+SM	C48H95NO13S	924.645	0.0166667
8M	60w1	LM+SM	C50H95NO12S	932.65	0.0984615
8M	60w1	LM+SM	C50H97NO12S	934.666	0.193561
8M	60w1	LM+SM	C49H97NO13S	938.661	0.162755
8M	60w1	LM+SM	C51H101O8SP	939.665	0.39
8M	60w1	LM+SM	C46H87NO16S	940.567	0.151613
8M	60w1	LM+SM	C50H99NO13S	952.676	0.176316
8M	60w1	LM+SM	C46H87NO17S	956.562	0.176316
8M	60w1	LM+SM	C48H91NO16S	968.599	0.118293
8M	60w1	LM+SM	C48H93NO16S	970.614	0.172936
8M	60w1	LM+SM	C50H93NO16S	994.614	0.1175
8M	60w1	LM+SM	C50H95NO16S	996.63	0.0576087
8M	60w1	LM+SM	C51H97NO16S	1010.65	0.143333
8M	60w1	LM+SM	C50H95NO17S	1012.62	0.202557
8M	60w1	LM+SM	C52H97NO16S	1022.65	0.168868
8M	60w1	LM+SM	C52H99NO16S	1024.66	0.0328125
8M	60w1	LM+SM	C52H101NO16S	1026.68	0.105405
8M	60w1	LM+SM	C50H97NO18S	1030.64	0.121687
8M	60w1	LM+SM	C52H97NO17S	1038.64	0.176316
8M	60w1	LM+SM	C53H101NO16S	1038.68	0.178151
8M	60w1	LM+SM	C52H99NO17S	1040.66	0.105405
8M	60w1	LM+SM	C52H101NO17S	1042.67	0.105405
8M	60w1	LM+SM	C54H101NO16S	1050.68	0.18373
8M	60w1	LM+SM	C54H103NO16S	1052.69	0.0328125
8M	60w1	LM+SM	C52H97NO18S	1054.64	0.0534091
8M	60w1	LM+SM	C53H101NO17S	1054.67	0.202557
8M	60w1	LM+SM	C54H105NO16S	1054.71	0.04875
8M	60w1	LM+SM	C52H101NO18S	1058.67	0.143333
8M	60w1	LM+SM	C54H101NO17S	1066.67	0.0848214
8M	60w1	LM+SM	C55H105NO16S	1066.71	0.143333
8M	60w1	LM+SM	C54H103NO17S	1068.69	0.218357
8M	60w1	LM+SM	C54H105NO17S	1070.7	0.0984615
8M	60w1	LM+SM	C56H105NO16S	1078.71	0.0984615
8M	60w1	LM+SM	C56H107NO16S	1080.72	0.18373
8M	60w1	LM+SM	C56H109NO16S	1082.74	0.143956
8M	60w1	LM+SM	C54H105NO18S	1086.7	0.0759259
8M	60w1	LM+SM	C56H109NO18S	1150.71	0.38797
8M	60w1	LM+SM	C60H112N2O21S	1227.74	0.0850877
8M	60w1	LM+SM	C58H106N2O21S	1233.67	0.435916
8M	60w1	LM+SM	C60H112N2O22S	1243.74	0.168868
8M	60w1	LM+SM	C60H110N2O26S	1305.7	0.0716981
8M	60w1	LM+SM	C60H110N2O27S	1321.69	0.187209
8M	60w1	LM+SM	C64H118N2O26S	1361.76	0.202557
8M	60w1	LM+SM	C64H118N2O27S	1377.76	0.202557
8M	60w1	LM+SM	C66H122N2O26S	1389.79	0.215079
8M	60w1	LM+SM	C66H124N2O26S	1391.81	0.223374
8M	60w1	LM+SM	C66H122N2O27S	1405.79	0.221397
8M	60w1	LM+SM	C66H124N2O27S	1407.8	0.237154
8M	60w1	LM+SM	C68H124N2O26S	1415.81	0.223374
8M	60w1	LM+SM	C68H126N2O26S	1417.82	0.0984615
8M	60w1	LM+SM	C66H124N2O28S	1423.8	0.171296
8M	60w1	LM+SM	C68H126N2O27S	1433.82	0.104412
8M	60w1	LM+SM	C68H128N2O27S	1435.84	0.223374
8M	12w2	LM+SM	C40H75NO11S	776.499	0.167045
8M	12w2	LM+SM	C40H77NO11S	778.514	0.0321429
8M	12w2	LM+SM	C40H79NO11S	780.53	0.242073
8M	12w2	LM+SM	C41H79NO11S	792.53	0.0125
8M	12w2	LM+SM	C40H77NO12S	794.509	0.235075
8M	12w2	LM+SM	C41H80O12S	795.53	0.245181
8M	12w2	LM+SM	C42H81NO11S	806.546	0.237324
8M	12w2	LM+SM	C42H81NO12S	822.541	0.246957
8M	12w2	LM+SM	C41H79NO11S	828.507	0.247872
8M	12w2	LM+SM	C41H81NO11S	830.522	0.25566
8M	12w2	LM+SM	C44H83NO11S	832.561	0.0382353
8M	12w2	LM+SM	C44H85NO11S	834.577	0.0321429
8M	12w2	LM+SM	C44H83NO12S	848.556	0.241667
8M	12w2	LM+SM	C45H87NO11S	848.593	0.22381
8M	12w2	LM+SM	C44H85NO12S	850.572	0.0277778
8M	12w2	LM+SM	C44H87NO12S	852.588	0.238961
8M	12w2	LM+SM	C43H81NO11S	854.522	0.25566
8M	12w2	LM+SM	C43H83NO11S	856.538	0.247872
8M	12w2	LM+SM	C43H85NO11S	858.554	0.12
8M	12w2	LM+SM	C46H87NO11S	860.593	0.167045
8M	12w2	LM+SM	C46H89NO11S	862.608	0.0277778
8M	12w2	LM+SM	C45H87NO12S	864.588	0.246957
8M	12w2	LM+SM	C46H91NO11S	864.624	0.130303
8M	12w2	LM+SM	C44H87NO13S	868.583	0.128333
8M	12w2	LM+SM	C47H89NO11S	874.608	0.167045
8M	12w2	LM+SM	C46H87NO12S	876.588	0.0277778
8M	12w2	LM+SM	C47H91NO11S	876.624	0.225385
8M	12w2	LM+SM	C46H89NO12S	878.603	0.0277778
8M	12w2	LM+SM	C45H83NO11S	880.538	0.247872
8M	12w2	LM+SM	C46H91NO12S	880.619	0.246957
8M	12w2	LM+SM	C45H85NO11S	882.554	0.25566
8M	12w2	LM+SM	C45H87NO11S	884.569	0.247872
8M	12w2	LM+SM	C45H86O12S	885.553	0.383571
8M	12w2	LM+SM	C44H85NO12S	886.549	0.383571
8M	12w2	LM+SM	C48H89NO11S	886.608	0.242073
8M	12w2	LM+SM	C48H91NO11S	888.624	0.167045
8M	12w2	LM+SM	C47H89NO12S	890.603	0.204902
8M	12w2	LM+SM	C48H93NO11S	890.64	0.193878
8M	12w2	LM+SM	C47H91NO12S	892.619	0.0981481
8M	12w2	LM+SM	C46H85NO11S	894.554	0.36129
8M	12w2	LM+SM	C47H93NO12S	894.635	0.214912
8M	12w2	LM+SM	C46H91NO13S	896.614	0.0681818
8M	12w2	LM+SM	C48H89NO12S	902.603	0.246957
8M	12w2	LM+SM	C48H91NO12S	904.619	0.0321429
8M	12w2	LM+SM	C48H93NO12S	906.635	0.0125
8M	12w2	LM+SM	C47H87NO11S	908.569	0.286364
8M	12w2	LM+SM	C47H93NO13S	910.629	0.195
8M	12w2	LM+SM	C49H97O8SP	911.634	0.383571
8M	12w2	LM+SM	C49H95NO12S	920.65	0.225385
8M	12w2	LM+SM	C48H89NO11S	922.585	0.247872
8M	12w2	LM+SM	C48H93NO13S	922.629	0.078
8M	12w2	LM+SM	C48H95NO13S	924.645	0.141176
8M	12w2	LM+SM	C50H95NO12S	932.65	0.15
8M	12w2	LM+SM	C50H97NO12S	934.666	0.160526
8M	12w2	LM+SM	C46H87NO16S	940.567	0.214912
8M	12w2	LM+SM	C50H95NO16S	996.63	0.214912
8M	12w2	LM+SM	C50H95NO17S	1012.62	0.22381
8M	12w2	LM+SM	C52H99NO16S	1024.66	0.130303
8M	12w2	LM+SM	C52H99NO17S	1040.66	0.19375
8M	12w2	LM+SM	C54H101NO16S	1050.68	0.242073
8M	12w2	LM+SM	C54H103NO16S	1052.69	0.246957
8M	12w2	LM+SM	C54H101NO17S	1066.67	0.076087
8M	12w2	LM+SM	C54H103NO17S	1068.69	0.167045
8M	12w2	LM+SM	C66H122N2O26S	1389.79	0.078
8M	12w2	LM+SM	C66H122N2O27S	1405.79	0.246957
8M	12w2	LM+SM	C68H126N2O26S	1417.82	0.238961
